# Supplementary material for: Ethyl 1-benzyl-1,2,3,3a,4,10b-hexa­hydro­pyrrolo­[2′,3′:3,4]pyrrolo­[1,2-a]benzimidazole-2-carboxyl­ate
Source: Acta Crystallogr Sect E Struct Rep Online. 2011 Apr 29;67(Pt 5):o1214. doi: 10.1107/S1600536811014292 (PMC3089295; doi:10.1107/S1600536811014292)
Supplement: Supplementary file 1 [file e-67-o1214-sup1.cif]

##############################################################################
#                                                                            #
# This CIF contains the data in a paper accepted for publication in          #
# Acta Crystallographica Section E. It conforms to the requirements of       #
# Notes for Authors for Acta Crystallographica Section E, and has been       #
# peer reviewed under the auspices of the IUCr Commission on Journals.       #
#                                                                            #
# Full details of the Crystallographic Information File format               #
# are given in the paper "The Crystallographic Information File (CIF):       #
# a New Standard Archive File for Crystallography" by S. R. Hall, F. H.      #
# Allen and I. D. Brown [Acta Cryst. (1991), A47, 655-685].                  #
#                                                                            #
# The current version of the core CIF dictionary is obtainable from          #
# ftp://ftp.iucr.org/pub/cif_core.dic.                                       #
#                                                                            #
# Software is freely available for graphical display of the structure(s)     #
# in this CIF. For information consult the CIF software page                 #
# http://www.iucr.org/resources/cif/software.                                #
#                                                                            #
# This file may be used for bona fide research purposes within the           #
# scientific community so long as proper attribution is given to the journal # 
# article from which it was obtained.                                        #
#                                                                            #
##############################################################################
data_global
_audit_creation_method     'SHELXL97'
_journal_date_recd_electronic     2011-03-29
_journal_date_accepted     2011-04-15
_journal_name_full     'Acta Crystallographica, Section E'
_journal_year     2011
_journal_volume     67
_journal_issue      5
_journal_page_first     o1214
_journal_page_last     o1214
_journal_paper_category     QO
_journal_coeditor_code     WN2427
_publ_contact_author_name     'Mark J. Kurth'
_publ_contact_author_address
;
Department of Chemistry
University of Calfornia, Davis
One Shields Avenue
Davis
CA 95616
USA
;
_publ_contact_author_email     mjkurth@ucdavis.edu
_publ_contact_author_fax     '+15307528995'
_publ_contact_author_phone     '+15305542145'
_publ_section_title
;\
Ethyl
1-benzyl-1,2,3,3a,4,10b-hexahydropyrrolo[2',3':3,4]pyrrolo[1,2-<i>a</i>]\
benzimidazole-2-carboxylate
;
loop_
    _publ_author_name
    _publ_author_address
    'Meng, Liping'
;
Department of Chemistry
University of California
One Shields Avenue
Davis
CA 95616
USA
;
    'Fettinger, James C.'
;
Department of Chemistry
University of California
One Shields Avenue
Davis
CA 95616
USA
;
    'Kurth, Mark J.'
;
Department of Chemistry
University of California
One Shields Avenue
Davis
CA 95616
USA
;
data_I
_chemical_name_systematic
;
ethyl 11-benzyl-1,8,11-triazatetracyclo[7.6.0.0^2,7^.0^10,14^]pentadeca-
2(7),3,5,8-tetraene-12-carboxylate
;
_chemical_name_common
;
Ethyl 1-benzyl-1,2,3,3a,4,10b-hexahydropyrrolo[2',3':3,4]pyrrolo[1,2-
<i>a</i>]benzimidazole-2-carboxylate
;
_chemical_formula_moiety     'C22 H23 N3 O2'
_chemical_formula_sum     'C22 H23 N3 O2'
_chemical_formula_structural     ?
_chemical_formula_analytical     ?
_chemical_formula_iupac     'C22 H23 N3 O2'
_chemical_formula_weight     361.43
_chemical_melting_point     ?
_symmetry_cell_setting     monoclinic
_symmetry_space_group_name_H-M     'P 21/n'
_symmetry_space_group_name_Hall     '-P 2yn'
loop_
    _symmetry_equiv_pos_as_xyz
    'x,y,z'
    '-x+1/2,y+1/2,-z+1/2'
    '-x,-y,-z'
    'x-1/2,-y-1/2,z-1/2'
_cell_length_a     9.2498(5)
_cell_length_b     13.8999(7)
_cell_length_c     14.2258(7)
_cell_angle_alpha     90.00
_cell_angle_beta     90.3450(10)
_cell_angle_gamma     90.00
_cell_volume     1829.00(16)
_cell_formula_units_Z     4
_cell_measurement_reflns_used     7133
_cell_measurement_theta_min     2.62
_cell_measurement_theta_max     27.46
_cell_measurement_temperature     90(2)
_cell_special_details     ?
_exptl_crystal_description     Block
_exptl_crystal_colour     colourless
_exptl_crystal_size_max     0.39
_exptl_crystal_size_mid     0.16
_exptl_crystal_size_min     0.13
_exptl_crystal_density_diffrn     1.313
_exptl_crystal_density_meas     ?
_exptl_crystal_density_method     'not measured'
_exptl_crystal_F_000     768
_exptl_absorpt_coefficient_mu     0.086
_exptl_absorpt_correction_type     numerical
_exptl_absorpt_process_details     '(SADABS; Blessing, 1995; Sheldrick, 2007)'
_exptl_absorpt_correction_T_min     0.9622
_exptl_absorpt_correction_T_max     0.9894
_exptl_special_details
;
A colourless block with approximate orthogonal dimensions 0.39 \\times 0.16
\\times 0.13 mm^3^ was placed and optically centered on the Bruker SMART1000
CCD system at -183\%C. The initial unit cell was indexed using a least-squares
analysis of a random set of reflections collected from three series of 0.3\%
wide \w scans, 10 s per frame, and 25 frames per series that were well
distributed in reciprocal space. Four \w-scan data frame series were collected
[Mo <i>K</i>\a] with 0.3\% wide scans, 30 s per frame and 606, 435, 606, 435
frames collected per series at varying \f angles (\f = 0\%, 90\%, 180\%,
270\%), respectively.
;
_diffrn_ambient_temperature     90(2)
_diffrn_radiation_type     'MoK\a'
_diffrn_radiation_wavelength     0.71073
_diffrn_radiation_source     'fine-focus sealed tube'
_diffrn_radiation_monochromator     'graphite'
_diffrn_measurement_device_type     'Bruker SMART1000 CCD area-detector'
_diffrn_measurement_method     '\w and \f'
_diffrn_detector_area_resol_mean     ?
_diffrn_reflns_number     16147
_diffrn_reflns_av_R_equivalents     0.0373
_diffrn_reflns_av_sigmaI/netI     0.0323
_diffrn_reflns_theta_min     2.05
_diffrn_reflns_theta_max     27.50
_diffrn_reflns_theta_full     27.50
_diffrn_measured_fraction_theta_max     1.000
_diffrn_measured_fraction_theta_full     1.000
_diffrn_reflns_limit_h_min     -12
_diffrn_reflns_limit_h_max     12
_diffrn_reflns_limit_k_min     -18
_diffrn_reflns_limit_k_max     18
_diffrn_reflns_limit_l_min     -18
_diffrn_reflns_limit_l_max     18
_diffrn_reflns_reduction_process     ?
_refine_special_details
;
The crystal to detector distance was 4.123 cm, thus providing a complete sphere
of data to 2\q~max~ = 55.06\%. A total of 23465 reflections were collected and
corrected for Lorentz and polarization effects and absorption using Blessing's
method (Blessing, 1995) as incorporated into the program <i>SADABS</i>
with 4390 unique. All crystallographic calculations were performed on a
personal computer (PC) with a Pentium 3.20 GHz processor and 1 GB of extended
memory. The <i>SHELXTL</i> program package was implemented to determine the
probable space group and set up the initial files. System symmetry, systematic
absences and intensity statistics indicated the centrosymmetric monoclinic
non-standard space group <i>P</i>2~1~/<i>n</i> (No. 14). The structure was
determined by direct methods with the successful location of a majority of the
molecule within the asymmetric unit using the program XS. The structure was
refined with XL. The 23465 data collected were merged based upon identical
indices yielding 16536 data [<i>R</i>(int) = 0.0245] that were truncated to
2\q~max~ = 55.0\% resulting in 16147 data that were further merged during
least-squares refinement to 4194 unique data [<i>R</i>(int) = 0.0373]. A single
least-squares difference Fourier cycle was required to locate the remaining
non-H atoms. All non-H atoms were refined anisotropically.
Refinement of <i>F</i>^2^ against ALL reflections. The weighted <i>R</i>-factor
<i>wR</i> and goodness of fit <i>S</i> are based on <i>F</i>^2^, conventional
<i>R</i>-factors <i>R</i> are based on <i>F</i>, with <i>F</i> set to zero for
negative <i>F</i>^2^. The threshold expression of <i>F</i>^2^ >
\s(<i>F</i>^2^) is used only for calculating <i>R</i>-factors(gt) <i>etc</i>.
and is not relevant to the choice of reflections for refinement.
<i>R</i>-factors based on <i>F</i>^2^ are statistically about twice as large
as those based on <i>F</i>, and <i>R</i>-factors based on ALL data will be
even larger.
;
_reflns_number_total     4194
_reflns_number_gt     3080
_reflns_threshold_expression     I>2\s(I)
_refine_ls_structure_factor_coef     Fsqd
_refine_ls_matrix_type     full
_refine_ls_R_factor_all     0.0569
_refine_ls_R_factor_gt     0.0371
_refine_ls_wR_factor_gt     0.0859
_refine_ls_wR_factor_ref     0.0951
_refine_ls_goodness_of_fit_ref     1.088
_refine_ls_restrained_S_all     1.088
_refine_ls_number_reflns     4194
_refine_ls_number_parameters     336
_refine_ls_number_restraints     0
_refine_ls_number_constraints     ?
_refine_ls_hydrogen_treatment     refall
_refine_ls_weighting_scheme     calc
_refine_ls_weighting_details
       'calc w = 1/[\s^2^(Fo^2^)+(0.0417P)^2^+0.3839P] where P=(Fo^2^+2Fc^2^)/3'
_atom_sites_solution_hydrogens     geom
_atom_sites_solution_primary     direct
_atom_sites_solution_secondary     difmap
_refine_ls_shift/su_max     0.001
_refine_ls_shift/su_mean     0.000
_refine_diff_density_max     0.366
_refine_diff_density_min     -0.270
_refine_ls_extinction_method     none
_refine_ls_extinction_coef     ?
loop_
    _atom_type_symbol
    _atom_type_description
    _atom_type_scat_dispersion_real
    _atom_type_scat_dispersion_imag
    _atom_type_scat_source
    'C' 'C' 0.0033 0.0016
                         'International Tables Vol C Tables 4.2.6.8 and 6.1.1.4'
    'H' 'H' 0.0000 0.0000
                         'International Tables Vol C Tables 4.2.6.8 and 6.1.1.4'
    'N' 'N' 0.0061 0.0033
                         'International Tables Vol C Tables 4.2.6.8 and 6.1.1.4'
    'O' 'O' 0.0106 0.0060
                         'International Tables Vol C Tables 4.2.6.8 and 6.1.1.4'
_computing_data_collection     'SMART (Bruker, 2002)'
_computing_cell_refinement     'SAINT (Bruker, 2005)'
_computing_data_reduction     'SAINT (Bruker, 2005)'
_computing_structure_solution     'SHELXS97 (Sheldrick, 2008)'
_computing_structure_refinement     'SHELXL97 (Sheldrick, 2008)'
_computing_molecular_graphics     'XP in SHELXTL/PC (Sheldrick, 2008)'
_computing_publication_material     'SHELXL97 (Sheldrick, 2008)'
loop_
    _atom_site_type_symbol
    _atom_site_label
    _atom_site_fract_x
    _atom_site_fract_y
    _atom_site_fract_z
    _atom_site_U_iso_or_equiv
    _atom_site_adp_type
    _atom_site_calc_flag
    _atom_site_refinement_flags
    _atom_site_occupancy
    _atom_site_symmetry_multiplicity
    _atom_site_disorder_assembly
    _atom_site_disorder_group
    C C1 0.11370(13) 0.83406(9) 0.93388(9) 0.0171(3) Uani d . 1 1 . .
    H H1 0.1841(15) 0.8014(10) 0.8905(10) 0.016(3) Uiso d . 1 1 . .
    N N1 -0.03076(11) 0.79245(7) 0.92753(7) 0.0167(2) Uani d . 1 1 . .
    C C2A -0.02373(14) 0.70281(9) 0.98214(9) 0.0168(3) Uani d . 1 1 . .
    H H2A -0.1230(16) 0.6828(10) 0.9972(10) 0.021(4) Uiso d . 1 1 . .
    C C2B 0.05845(13) 0.61970(9) 0.93939(9) 0.0164(3) Uani d . 1 1 . .
    N N2 0.04725(11) 0.56851(8) 0.86159(7) 0.0188(2) Uani d . 1 1 . .
    C C3A 0.15526(14) 0.49885(9) 0.87233(9) 0.0178(3) Uani d . 1 1 . .
    C C4 0.19276(15) 0.42310(10) 0.81285(9) 0.0215(3) Uani d . 1 1 . .
    H H4 0.1418(16) 0.4118(10) 0.7547(11) 0.024(4) Uiso d . 1 1 . .
    C C5 0.30288(15) 0.36208(10) 0.84115(10) 0.0239(3) Uani d . 1 1 . .
    H H5 0.3296(16) 0.3071(11) 0.8029(11) 0.024(4) Uiso d . 1 1 . .
    C C6 0.37646(15) 0.37548(10) 0.92687(10) 0.0231(3) Uani d . 1 1 . .
    H H6 0.4508(16) 0.3301(11) 0.9460(10) 0.025(4) Uiso d . 1 1 . .
    C C7 0.34082(14) 0.44980(10) 0.98730(10) 0.0205(3) Uani d . 1 1 . .
    H H7 0.3892(16) 0.4588(10) 1.0466(11) 0.023(4) Uiso d . 1 1 . .
    C C8A 0.22957(14) 0.51062(9) 0.95859(9) 0.0176(3) Uani d . 1 1 . .
    N N8 0.16544(11) 0.58997(8) 0.99883(7) 0.0173(2) Uani d . 1 1 . .
    C C9 0.16669(15) 0.63878(10) 1.08991(9) 0.0191(3) Uani d . 1 1 . .
    H H9A 0.2688(16) 0.6555(10) 1.1086(10) 0.021(4) Uiso d . 1 1 . .
    H H9B 0.1242(15) 0.5967(10) 1.1379(10) 0.022(4) Uiso d . 1 1 . .
    C C10A 0.07245(14) 0.72792(9) 1.06910(9) 0.0180(3) Uani d . 1 1 . .
    H H10A 0.0137(14) 0.7435(9) 1.1239(10) 0.013(3) Uiso d . 1 1 . .
    C C11 0.15928(15) 0.81681(10) 1.03687(9) 0.0193(3) Uani d . 1 1 . .
    H H11A 0.2653(18) 0.8059(11) 1.0440(11) 0.029(4) Uiso d . 1 1 . .
    H H11B 0.1335(16) 0.8755(11) 1.0745(11) 0.025(4) Uiso d . 1 1 . .
    C C12 0.11502(14) 0.93996(9) 0.90881(9) 0.0182(3) Uani d . 1 1 . .
    O O12 0.01249(10) 0.98789(7) 0.88602(7) 0.0248(2) Uani d . 1 1 . .
    C C13 0.27147(16) 1.07485(10) 0.89143(10) 0.0225(3) Uani d . 1 1 . .
    H H13A 0.2190(16) 1.1145(11) 0.9382(11) 0.023(4) Uiso d . 1 1 . .
    H H13B 0.2268(16) 1.0867(10) 0.8302(11) 0.022(4) Uiso d . 1 1 . .
    O O13 0.25101(10) 0.97384(6) 0.91573(6) 0.0201(2) Uani d . 1 1 . .
    C C14 0.43191(16) 1.09273(11) 0.89238(11) 0.0251(3) Uani d . 1 1 . .
    H H14A 0.4769(18) 1.0798(12) 0.9539(13) 0.037(5) Uiso d . 1 1 . .
    H H14B 0.4516(18) 1.1615(13) 0.8784(11) 0.038(5) Uiso d . 1 1 . .
    H H14C 0.4819(17) 1.0527(12) 0.8441(12) 0.035(4) Uiso d . 1 1 . .
    C C15 -0.08571(14) 0.78122(10) 0.83087(9) 0.0179(3) Uani d . 1 1 . .
    H H15A -0.0297(15) 0.7327(10) 0.7948(10) 0.018(4) Uiso d . 1 1 . .
    H H15B -0.0739(15) 0.8460(11) 0.8007(10) 0.018(4) Uiso d . 1 1 . .
    C C16 -0.24288(14) 0.75165(9) 0.82970(9) 0.0178(3) Uani d . 1 1 . .
    C C17 -0.28700(15) 0.66465(10) 0.79108(9) 0.0205(3) Uani d . 1 1 . .
    H H17 -0.2161(17) 0.6209(11) 0.7651(11) 0.030(4) Uiso d . 1 1 . .
    C C18 -0.43276(15) 0.63824(10) 0.79093(9) 0.0228(3) Uani d . 1 1 . .
    H H18 -0.4629(16) 0.5773(11) 0.7644(11) 0.027(4) Uiso d . 1 1 . .
    C C19 -0.53434(15) 0.69891(11) 0.83067(9) 0.0232(3) Uani d . 1 1 . .
    H H19 -0.6361(17) 0.6801(11) 0.8303(10) 0.024(4) Uiso d . 1 1 . .
    C C20 -0.49157(15) 0.78651(10) 0.86906(9) 0.0224(3) Uani d . 1 1 . .
    H H20 -0.5630(16) 0.8300(11) 0.8959(10) 0.022(4) Uiso d . 1 1 . .
    C C21 -0.34683(14) 0.81280(10) 0.86831(9) 0.0205(3) Uani d . 1 1 . .
    H H21 -0.3146(16) 0.8746(11) 0.8952(10) 0.022(4) Uiso d . 1 1 . .
loop_
    _atom_site_aniso_label
    _atom_site_aniso_U_11
    _atom_site_aniso_U_22
    _atom_site_aniso_U_33
    _atom_site_aniso_U_12
    _atom_site_aniso_U_13
    _atom_site_aniso_U_23
    C1 0.0135(6) 0.0187(6) 0.0189(6) 0.0002(5) 0.0018(5) -0.0014(5)
    N1 0.0149(5) 0.0182(6) 0.0170(5) -0.0009(4) -0.0002(4) 0.0011(4)
    C2A 0.0146(6) 0.0196(7) 0.0161(6) -0.0012(5) 0.0012(5) 0.0005(5)
    C2B 0.0145(6) 0.0186(6) 0.0162(6) -0.0027(5) 0.0009(5) 0.0025(5)
    N2 0.0194(6) 0.0191(6) 0.0180(5) 0.0006(4) 0.0011(4) 0.0000(4)
    C3A 0.0165(6) 0.0193(6) 0.0177(6) -0.0013(5) 0.0030(5) 0.0042(5)
    C4 0.0244(7) 0.0236(7) 0.0164(7) -0.0002(6) 0.0044(5) 0.0006(5)
    C5 0.0251(7) 0.0226(7) 0.0242(7) 0.0017(6) 0.0096(6) 0.0001(6)
    C6 0.0172(7) 0.0221(7) 0.0300(8) 0.0013(6) 0.0049(6) 0.0053(6)
    C7 0.0159(7) 0.0225(7) 0.0230(7) -0.0026(5) 0.0004(5) 0.0050(5)
    C8A 0.0173(6) 0.0179(6) 0.0177(6) -0.0027(5) 0.0028(5) 0.0026(5)
    N8 0.0170(6) 0.0184(5) 0.0165(5) -0.0004(4) -0.0005(4) 0.0013(4)
    C9 0.0207(7) 0.0208(7) 0.0157(6) -0.0023(5) -0.0014(5) -0.0002(5)
    C10A 0.0179(6) 0.0216(7) 0.0146(6) -0.0013(5) 0.0022(5) -0.0014(5)
    C11 0.0194(7) 0.0182(7) 0.0204(7) -0.0005(5) -0.0029(5) 0.0004(5)
    C12 0.0187(7) 0.0213(7) 0.0146(6) 0.0013(5) 0.0022(5) -0.0021(5)
    O12 0.0232(5) 0.0226(5) 0.0284(5) 0.0044(4) -0.0022(4) 0.0015(4)
    C13 0.0289(8) 0.0154(7) 0.0233(7) -0.0024(6) -0.0026(6) 0.0023(5)
    O13 0.0207(5) 0.0161(5) 0.0235(5) -0.0020(4) 0.0003(4) 0.0015(4)
    C14 0.0297(8) 0.0199(7) 0.0257(8) -0.0066(6) -0.0002(6) 0.0008(6)
    C15 0.0159(6) 0.0221(7) 0.0156(6) 0.0008(5) 0.0010(5) 0.0000(5)
    C16 0.0173(7) 0.0229(7) 0.0130(6) 0.0012(5) -0.0013(5) 0.0031(5)
    C17 0.0201(7) 0.0248(7) 0.0164(6) 0.0032(6) -0.0009(5) 0.0009(5)
    C18 0.0242(7) 0.0247(7) 0.0193(7) -0.0027(6) -0.0052(5) 0.0014(6)
    C19 0.0165(7) 0.0322(8) 0.0209(7) -0.0019(6) -0.0033(5) 0.0043(6)
    C20 0.0171(7) 0.0305(8) 0.0195(7) 0.0047(6) -0.0005(5) 0.0010(6)
    C21 0.0206(7) 0.0232(7) 0.0177(6) 0.0010(6) -0.0011(5) -0.0008(5)
_geom_special_details
;
All e.s.d.'s (except the e.s.d. in the dihedral angle between two l.s. planes)
are estimated using the full covariance matrix. The cell e.s.d.'s are taken
into account individually in the estimation of e.s.d.'s in distances, angles
and torsion angles; correlations between e.s.d.'s in cell parameters are only
used when they are defined by crystal symmetry. An approximate (isotropic)
treatment of cell e.s.d.'s is used for estimating e.s.d.'s involving l.s.
planes.
;
loop_
    _geom_bond_atom_site_label_1
    _geom_bond_atom_site_label_2
    _geom_bond_site_symmetry_2
    _geom_bond_distance
    _geom_bond_publ_flag
    C1 N1 . 1.4582(16) ?
    C1 C12 . 1.5147(18) ?
    C1 C11 . 1.5409(18) ?
    C1 H1 . 1.008(14) ?
    N1 C2A . 1.4696(16) ?
    N1 C15 . 1.4714(16) ?
    C2A C2B . 1.5126(18) ?
    C2A C10A . 1.5590(17) ?
    C2A H2A . 0.984(15) ?
    C2B N2 . 1.3193(16) ?
    C2B N8 . 1.3620(16) ?
    N2 C3A . 1.3990(17) ?
    C3A C4 . 1.3959(18) ?
    C3A C8A . 1.4125(18) ?
    C4 C5 . 1.383(2) ?
    C4 H4 . 0.963(16) ?
    C5 C6 . 1.405(2) ?
    C5 H5 . 0.971(15) ?
    C6 C7 . 1.385(2) ?
    C6 H6 . 0.971(16) ?
    C7 C8A . 1.3912(18) ?
    C7 H7 . 0.961(15) ?
    C8A N8 . 1.3785(16) ?
    N8 C9 . 1.4625(16) ?
    C9 C10A . 1.5425(18) ?
    C9 H9A . 1.006(15) ?
    C9 H9B . 0.983(15) ?
    C10A C11 . 1.5448(18) ?
    C10A H10A . 0.977(14) ?
    C11 H11A . 0.997(16) ?
    C11 H11B . 1.005(15) ?
    C12 O12 . 1.2019(16) ?
    C12 O13 . 1.3462(15) ?
    C13 O13 . 1.4584(16) ?
    C13 C14 . 1.505(2) ?
    C13 H13A . 0.993(15) ?
    C13 H13B . 0.976(15) ?
    C14 H14A . 0.983(18) ?
    C14 H14B . 0.994(18) ?
    C14 H14C . 0.999(17) ?
    C15 C16 . 1.5108(18) ?
    C15 H15A . 0.994(14) ?
    C15 H15B . 1.004(15) ?
    C16 C17 . 1.3885(19) ?
    C16 C21 . 1.3982(18) ?
    C17 C18 . 1.3973(19) ?
    C17 H17 . 0.969(16) ?
    C18 C19 . 1.386(2) ?
    C18 H18 . 0.967(16) ?
    C19 C20 . 1.391(2) ?
    C19 H19 . 0.977(15) ?
    C20 C21 . 1.3879(19) ?
    C20 H20 . 0.975(15) ?
    C21 H21 . 0.986(15) ?
loop_
    _geom_angle_atom_site_label_1
    _geom_angle_atom_site_label_2
    _geom_angle_atom_site_label_3
    _geom_angle_site_symmetry_1
    _geom_angle_site_symmetry_3
    _geom_angle
    _geom_angle_publ_flag
    N1 C1 C12 . . 112.30(10) ?
    N1 C1 C11 . . 104.04(10) ?
    C12 C1 C11 . . 111.87(11) ?
    N1 C1 H1 . . 112.2(8) ?
    C12 C1 H1 . . 106.7(8) ?
    C11 C1 H1 . . 109.7(8) ?
    C1 N1 C2A . . 105.42(10) ?
    C1 N1 C15 . . 114.29(10) ?
    C2A N1 C15 . . 114.70(10) ?
    N1 C2A C2B . . 117.12(10) ?
    N1 C2A C10A . . 104.65(10) ?
    C2B C2A C10A . . 101.79(10) ?
    N1 C2A H2A . . 108.5(8) ?
    C2B C2A H2A . . 110.1(9) ?
    C10A C2A H2A . . 114.8(8) ?
    N2 C2B N8 . . 114.23(11) ?
    N2 C2B C2A . . 135.40(12) ?
    N8 C2B C2A . . 110.31(11) ?
    C2B N2 C3A . . 103.25(11) ?
    C4 C3A N2 . . 129.48(12) ?
    C4 C3A C8A . . 119.52(12) ?
    N2 C3A C8A . . 110.99(11) ?
    C5 C4 C3A . . 118.11(13) ?
    C5 C4 H4 . . 120.4(9) ?
    C3A C4 H4 . . 121.5(9) ?
    C4 C5 C6 . . 121.55(13) ?
    C4 C5 H5 . . 120.6(9) ?
    C6 C5 H5 . . 117.8(9) ?
    C7 C6 C5 . . 121.44(13) ?
    C7 C6 H6 . . 118.8(9) ?
    C5 C6 H6 . . 119.7(9) ?
    C6 C7 C8A . . 116.70(13) ?
    C6 C7 H7 . . 122.1(9) ?
    C8A C7 H7 . . 121.2(9) ?
    N8 C8A C7 . . 133.13(12) ?
    N8 C8A C3A . . 104.19(11) ?
    C7 C8A C3A . . 122.68(12) ?
    C2B N8 C8A . . 107.32(10) ?
    C2B N8 C9 . . 114.28(11) ?
    C8A N8 C9 . . 137.56(11) ?
    N8 C9 C10A . . 101.61(10) ?
    N8 C9 H9A . . 110.0(8) ?
    C10A C9 H9A . . 113.2(8) ?
    N8 C9 H9B . . 109.8(9) ?
    C10A C9 H9B . . 112.6(9) ?
    H9A C9 H9B . . 109.4(12) ?
    C9 C10A C11 . . 113.90(11) ?
    C9 C10A C2A . . 106.95(10) ?
    C11 C10A C2A . . 103.81(10) ?
    C9 C10A H10A . . 110.0(8) ?
    C11 C10A H10A . . 110.6(8) ?
    C2A C10A H10A . . 111.4(8) ?
    C1 C11 C10A . . 105.48(10) ?
    C1 C11 H11A . . 112.6(9) ?
    C10A C11 H11A . . 111.2(9) ?
    C1 C11 H11B . . 108.4(9) ?
    C10A C11 H11B . . 111.5(9) ?
    H11A C11 H11B . . 107.8(12) ?
    O12 C12 O13 . . 124.14(12) ?
    O12 C12 C1 . . 126.49(12) ?
    O13 C12 C1 . . 109.37(11) ?
    O13 C13 C14 . . 106.64(11) ?
    O13 C13 H13A . . 108.1(9) ?
    C14 C13 H13A . . 112.9(9) ?
    O13 C13 H13B . . 108.6(9) ?
    C14 C13 H13B . . 113.1(9) ?
    H13A C13 H13B . . 107.4(12) ?
    C12 O13 C13 . . 116.23(10) ?
    C13 C14 H14A . . 112.9(10) ?
    C13 C14 H14B . . 109.8(10) ?
    H14A C14 H14B . . 106.1(14) ?
    C13 C14 H14C . . 111.3(10) ?
    H14A C14 H14C . . 108.3(14) ?
    H14B C14 H14C . . 108.2(13) ?
    N1 C15 C16 . . 111.48(10) ?
    N1 C15 H15A . . 112.1(8) ?
    C16 C15 H15A . . 108.3(8) ?
    N1 C15 H15B . . 105.5(8) ?
    C16 C15 H15B . . 110.3(8) ?
    H15A C15 H15B . . 109.2(11) ?
    C17 C16 C21 . . 118.93(12) ?
    C17 C16 C15 . . 121.45(12) ?
    C21 C16 C15 . . 119.62(12) ?
    C16 C17 C18 . . 120.71(13) ?
    C16 C17 H17 . . 119.9(9) ?
    C18 C17 H17 . . 119.3(9) ?
    C19 C18 C17 . . 119.74(13) ?
    C19 C18 H18 . . 119.8(9) ?
    C17 C18 H18 . . 120.4(9) ?
    C18 C19 C20 . . 120.07(13) ?
    C18 C19 H19 . . 119.4(9) ?
    C20 C19 H19 . . 120.6(9) ?
    C21 C20 C19 . . 119.96(13) ?
    C21 C20 H20 . . 119.7(9) ?
    C19 C20 H20 . . 120.3(9) ?
    C20 C21 C16 . . 120.58(13) ?
    C20 C21 H21 . . 121.1(9) ?
    C16 C21 H21 . . 118.4(9) ?
loop_
    _geom_hbond_atom_site_label_D
    _geom_hbond_atom_site_label_H
    _geom_hbond_atom_site_label_A
    _geom_hbond_site_symmetry_A
    _geom_hbond_distance_DH
    _geom_hbond_distance_HA
    _geom_hbond_distance_DA
    _geom_hbond_angle_DHA
    _geom_hbond_publ_flag
    C11 H11B O12 3_577 1.005(15) 2.399(15) 3.3344(17) 154.5(12) yes
    C18 H18 O12 2_446 0.968(15) 2.514(16) 3.3505(17) 144.6(12) yes
