# Supplementary material for: Ethyl 1-benzyl-1,2,3,3a,4,10b-hexa­hydro­pyrrolo­[2′,3′:3,4]pyrrolo­[1,2-a]benzimidazole-2-carboxyl­ate
Source: Acta Crystallogr Sect E Struct Rep Online. 2011 Apr 29;67(Pt 5):o1214. doi: 10.1107/S1600536811014292 (PMC3089295; doi:10.1107/S1600536811014292)
Supplement: Supplementary file 2 [file e-67-o1214-Isup2.hkl]

#=======================================================================

# 
# h,k,l, Fc-squared, Fo-squared, sigma(Fo-squared) and status flag 
# 
data_I

_audit_update_record
;
2011-03-29 # Formatted by publCIF
;
_shelx_title ' JF1575FFmi in P2(1)/n  FINAL ALL DATA MERGE-I 18.9.2007' 
_shelx_refln_list_code          4 
_shelx_F_calc_maximum      164.33 
_exptl_crystal_F_000       768.00 
_reflns_d_resolution_high  0.7696 
 
loop_ 
 _symmetry_equiv_pos_as_xyz 
 'x, y, z' 
 '-x+1/2, y+1/2, -z+1/2' 
 '-x, -y, -z' 
 'x-1/2, -y-1/2, z-1/2' 
 
_cell_length_a     9.2498 
_cell_length_b    13.8999 
_cell_length_c    14.2258 
_cell_angle_alpha  90.000 
_cell_angle_beta   90.345 
_cell_angle_gamma  90.000 
 
_shelx_F_squared_multiplier     1.000 
 
loop_ 
 _refln_index_h 
 _refln_index_k 
 _refln_index_l 
 _refln_F_squared_calc 
 _refln_F_squared_meas 
 _refln_F_squared_sigma 
 _refln_observed_status 
   2   0   0      117.28      132.74      5.29 o 
   4   0   0     1459.47     1550.31     64.07 o 
   6   0   0      147.59      147.17      6.00 o 
   8   0   0       12.19        4.29      6.25 o 
  10   0   0      501.07      549.05     25.88 o 
  12   0   0       99.76      132.30     19.09 o 
   1   1   0        0.91        1.86      0.82 o 
   2   1   0    14954.64    14698.53    101.03 o 
   3   1   0      362.14      370.03      5.82 o 
   4   1   0     1137.48     1149.06     13.31 o 
   5   1   0      404.78      439.54      6.63 o 
   6   1   0      181.93      179.16      8.13 o 
   7   1   0      380.01      399.30      9.82 o 
   8   1   0        0.11        3.85      4.48 o 
   9   1   0      534.24      529.31     17.13 o 
  10   1   0      235.73      219.42     12.14 o 
  11   1   0       58.49       60.51     10.10 o 
  12   1   0      232.39      277.93     16.10 o 
   0   2   0      281.27      217.11      4.00 o 
   1   2   0      899.36      881.23      9.70 o 
   2   2   0     5925.13     5755.27     72.04 o 
   3   2   0      564.54      595.02      7.99 o 
   4   2   0       21.43       15.94      2.51 o 
   5   2   0     1107.76     1154.52     14.16 o 
   6   2   0        1.67        1.18      2.54 o 
   7   2   0      665.77      688.10     11.60 o 
   8   2   0       66.77       69.04      6.11 o 
   9   2   0       35.38       22.21      6.40 o 
  10   2   0       49.80       37.46      7.80 o 
  11   2   0      438.29      470.71     18.16 o 
   1   3   0      180.37      180.73      2.94 o 
   2   3   0    11988.53    11767.64    101.04 o 
   3   3   0     2531.24     2692.59     26.40 o 
   4   3   0     1490.19     1489.10     16.18 o 
   5   3   0       39.28       31.41      2.99 o 
   6   3   0      469.16      456.59      8.65 o 
   7   3   0      753.00      687.70     11.67 o 
   8   3   0      159.10      180.86      9.10 o 
   9   3   0       65.62       77.54      8.30 o 
  10   3   0       86.86       85.19      9.12 o 
  11   3   0      196.43      237.41     12.46 o 
   0   4   0        1.34        0.29      1.43 o 
   1   4   0       47.11       42.83      2.41 o 
   2   4   0      561.24      557.46      7.44 o 
   3   4   0      211.75      225.31      4.75 o 
   4   4   0     4320.76     4653.20     39.22 o 
   5   4   0       86.53       92.42      4.42 o 
   6   4   0        8.42        3.53      2.85 o 
   7   4   0        2.73        3.89      3.44 o 
   8   4   0     1120.76     1112.82     20.94 o 
   9   4   0       50.35       31.85      8.34 o 
  10   4   0       25.19       21.79      9.54 o 
  11   4   0        0.08        3.51      6.90 o 
   1   5   0     3245.27     3284.56     28.15 o 
   2   5   0      793.13      828.28      9.22 o 
   3   5   0      143.13      137.74      3.87 o 
   4   5   0      520.53      513.56      9.35 o 
   5   5   0      223.15      228.29      5.28 o 
   6   5   0       12.62        3.25      3.20 o 
   7   5   0      187.92      188.11      7.24 o 
   8   5   0       52.16       43.09      5.58 o 
   9   5   0      225.37      247.33     10.90 o 
  10   5   0        6.56        2.05      5.73 o 
  11   5   0        2.39        3.67      6.65 o 
   0   6   0      230.78      237.70      6.29 o 
   1   6   0      152.70      142.91      3.46 o 
   2   6   0      184.64      191.17      4.00 o 
   3   6   0      899.33      958.73     14.16 o 
   4   6   0        5.45        3.80      2.25 o 
   5   6   0      482.87      483.55      9.92 o 
   6   6   0      415.49      395.41     13.01 o 
   7   6   0        1.94        0.00      3.72 o 
   8   6   0      266.34      259.33      9.03 o 
   9   6   0       27.54       20.68      6.87 o 
  10   6   0        1.80        2.11      6.24 o 
  11   6   0      151.18      147.26     11.52 o 
   1   7   0     1565.02     1686.43     29.51 o 
   2   7   0       27.18       24.41      2.10 o 
   3   7   0      336.02      312.16      6.44 o 
   4   7   0     1215.34     1219.04     15.10 o 
   5   7   0      460.32      433.44      9.62 o 
   6   7   0      147.29      134.73      6.48 o 
   7   7   0       98.18       95.37      6.59 o 
   8   7   0       20.92        6.46      4.74 o 
   9   7   0      102.31      108.90     14.38 o 
  10   7   0       59.50       74.23      9.16 o 
  11   7   0       22.36       35.34     10.94 o 
   0   8   0      148.47      144.83      5.03 o 
   1   8   0     3365.19     3556.79     29.61 o 
   2   8   0      192.86      217.47      4.85 o 
   3   8   0      673.11      693.17     10.54 o 
   4   8   0      118.45      123.03      4.77 o 
   5   8   0      822.90      771.71     13.67 o 
   6   8   0      385.40      352.52     11.98 o 
   7   8   0        0.27        2.89      4.21 o 
   8   8   0        1.59        3.40      4.53 o 
   9   8   0        3.06        3.47      5.30 o 
  10   8   0        0.19        3.80      6.26 o 
   1   9   0      229.62      244.46      5.36 o 
   2   9   0      116.04      102.35      3.91 o 
   3   9   0      898.01      874.87     16.68 o 
   4   9   0      112.06      112.85      5.61 o 
   5   9   0       15.30       11.34      3.93 o 
   6   9   0      315.37      311.62     11.60 o 
   7   9   0        1.40        0.08      4.28 o 
   8   9   0        2.64        1.49      4.80 o 
   9   9   0        3.32        1.71      5.66 o 
  10   9   0       35.22       21.59      7.77 o 
   0  10   0      672.30      653.54     13.72 o 
   1  10   0        1.64        1.94      2.32 o 
   2  10   0      838.32      803.29     12.07 o 
   3  10   0      251.86      238.10     11.60 o 
   4  10   0      198.88      180.07      6.27 o 
   5  10   0       44.79       46.44      5.22 o 
   6  10   0      415.51      384.36     10.62 o 
   7  10   0        1.51        4.87      4.60 o 
   8  10   0        3.46        2.96      5.01 o 
   9  10   0      220.20      250.31     10.68 o 
  10  10   0       29.72       19.91      8.71 o 
   1  11   0      148.20      147.23      5.31 o 
   2  11   0      176.59      162.06      5.73 o 
   3  11   0      929.13      962.19     14.24 o 
   4  11   0      196.86      191.60      9.81 o 
   5  11   0       26.01       23.46      5.00 o 
   6  11   0       86.69       89.44      6.91 o 
   7  11   0       27.50       12.04      5.33 o 
   8  11   0       25.29       15.22      6.05 o 
   9  11   0       20.34       26.72      7.16 o 
   0  12   0       19.75        5.68      4.63 o 
   1  12   0        0.14        0.77      3.22 o 
   2  12   0      935.49      944.57     14.37 o 
   3  12   0       23.34       18.67      4.87 o 
   4  12   0        1.39        2.99      4.09 o 
   5  12   0      164.11      173.00      7.89 o 
   6  12   0       20.29       15.21      5.11 o 
   7  12   0        6.99        3.78      5.20 o 
   8  12   0        6.79        0.00      5.60 o 
   1  13   0       80.71       86.34      5.51 o 
   2  13   0        0.00        0.29      3.57 o 
   3  13   0      210.62      221.02      7.61 o 
   4  13   0       32.98       37.00      6.06 o 
   5  13   0       62.95       69.49      6.61 o 
   6  13   0       42.92       44.31      6.33 o 
   7  13   0        3.59        0.39      5.64 o 
   8  13   0        7.07        7.09      6.93 o 
   0  14   0      834.77      810.96     38.76 o 
   1  14   0       69.78       85.41      7.42 o 
   2  14   0      290.42      293.88      8.62 o 
   3  14   0       56.97       66.87      5.72 o 
   4  14   0       86.96      110.19      7.62 o 
   5  14   0       98.50       70.17      7.17 o 
   6  14   0       52.57       66.91      9.10 o 
   7  14   0       28.68       19.70      7.30 o 
   1  15   0       13.69        7.00      4.65 o 
   2  15   0      121.78      152.34      8.69 o 
   3  15   0       85.30       87.23      7.47 o 
   4  15   0        1.24        1.37      5.19 o 
   5  15   0       97.14      113.43     13.99 o 
   6  15   0      127.13      179.51     16.29 o 
   0  16   0      132.75      133.01     14.59 o 
   1  16   0       81.28      100.63     19.59 o 
   2  16   0       24.24        1.17      6.33 o 
   3  16   0        2.04        4.38      7.49 o 
   4  16   0       47.98       63.20     20.45 o 
   5  16   0       37.20       48.41     21.19 o 
   1  17   0        3.14        2.64      6.63 o 
   2  17   0       43.74       22.88     11.16 o 
   3  17   0      131.49      129.87     16.35 o 
   4  17   0        0.03        0.00      7.85 o 
   0  18   0       40.20       24.89     18.59 o 
 -11   0   1      117.52      152.67     18.07 o 
  -9   0   1      255.11      248.11     22.45 o 
  -7   0   1        5.75        0.96      4.89 o 
  -5   0   1       25.08       26.61      3.43 o 
  -3   0   1        0.95        2.77      1.79 o 
  -1   0   1     6262.31     6049.60    101.12 o 
   1   0   1    21819.72    20779.61    600.40 o 
   3   0   1        1.10        0.80      1.90 o 
   5   0   1      109.60       89.70      6.58 o 
   7   0   1      162.76      168.09     10.73 o 
   9   0   1        0.17        0.00      6.18 o 
  11   0   1      144.34      178.87     21.02 o 
 -11   1   1      190.42      175.98     13.55 o 
 -10   1   1       22.40       11.29      6.06 o 
  -9   1   1        2.91        3.20      5.21 o 
  -8   1   1      424.23      430.98     11.14 o 
  -7   1   1      169.91      174.28      6.98 o 
  -6   1   1        0.00        1.14      2.55 o 
  -5   1   1     1546.29     1569.88     17.48 o 
  -4   1   1     2475.10     2464.00     28.54 o 
  -3   1   1      425.81      427.28      6.35 o 
  -2   1   1     2178.37     2208.66     18.41 o 
  -1   1   1       30.05       28.17      1.28 o 
   0   1   1     1088.88     1001.48      9.64 o 
   1   1   1       50.49       43.18      1.37 o 
   2   1   1        0.27        1.29      1.13 o 
   3   1   1       69.13       65.11      2.34 o 
   4   1   1      579.75      547.64      7.34 o 
   5   1   1        3.14        3.74      2.81 o 
   6   1   1     2224.41     2310.89     22.09 o 
   7   1   1       50.17       43.48      4.20 o 
   8   1   1      921.01      926.88     16.63 o 
   9   1   1      251.89      222.62      9.16 o 
  10   1   1      370.82      353.16     12.91 o 
  11   1   1      135.18      120.64     15.94 o 
 -11   2   1       43.17       78.06     10.94 o 
 -10   2   1      558.23      562.25     18.01 o 
  -9   2   1        0.21        3.38      5.28 o 
  -8   2   1       10.54        2.86      4.16 o 
  -7   2   1      124.21      105.16      5.96 o 
  -6   2   1       90.61       88.83      4.46 o 
  -5   2   1       64.23       70.06      3.70 o 
  -4   2   1      755.36      807.17     10.45 o 
  -3   2   1        6.27        1.96      1.49 o 
  -2   2   1     3867.82     4036.95     30.67 o 
  -1   2   1    13948.12    13805.69     88.76 o 
   0   2   1       99.91       86.52      1.69 o 
   1   2   1     9587.88     9539.18     93.31 o 
   2   2   1       91.44       86.86      2.60 o 
   3   2   1       12.01       15.55      1.61 o 
   4   2   1     1230.58     1266.33     14.38 o 
   5   2   1     2315.81     2415.63     24.14 o 
   6   2   1     1350.78     1369.59     19.40 o 
   7   2   1       62.47       53.23      5.91 o 
   8   2   1      397.85      373.92     10.46 o 
   9   2   1      276.24      266.28     10.93 o 
  10   2   1        0.19        0.35      5.25 o 
  11   2   1      104.08      105.05     10.18 o 
 -11   3   1       24.39        9.18      7.34 o 
 -10   3   1       57.24       70.52     13.42 o 
  -9   3   1      268.87      283.69     16.68 o 
  -8   3   1      203.87      199.56      9.25 o 
  -7   3   1      136.01      125.19      6.32 o 
  -6   3   1      380.20      372.48      7.75 o 
  -5   3   1      147.13      150.89      4.63 o 
  -4   3   1       13.88       12.65      2.60 o 
  -3   3   1     1219.64     1170.44     14.95 o 
  -2   3   1     1970.53     1979.57     18.51 o 
  -1   3   1     2099.06     2112.63     17.63 o 
   0   3   1       43.63       40.79      1.62 o 
   1   3   1      818.01      820.35      8.41 o 
   2   3   1        4.20        1.76      1.17 o 
   3   3   1      220.30      252.28      5.41 o 
   4   3   1     4417.46     4778.69     39.98 o 
   5   3   1      121.88      129.06      4.53 o 
   6   3   1        1.92        0.04      2.59 o 
   7   3   1       10.50        3.87      3.20 o 
   8   3   1      176.39      150.60      8.64 o 
   9   3   1      233.43      199.18     10.04 o 
  10   3   1        4.39        1.28      6.01 o 
  11   3   1       87.81      109.47     10.29 o 
 -11   4   1        0.86        2.74      6.62 o 
 -10   4   1       20.08        9.16      6.77 o 
  -9   4   1       77.61       59.60      8.63 o 
  -8   4   1      610.35      562.52     14.49 o 
  -7   4   1      278.55      256.36      8.11 o 
  -6   4   1      230.02      256.35      6.48 o 
  -5   4   1      265.04      283.27      6.17 o 
  -4   4   1      658.35      669.60      9.30 o 
  -3   4   1     1044.41     1069.30     13.58 o 
  -2   4   1     3711.09     3838.87     41.72 o 
  -1   4   1     1788.56     1781.84     15.75 o 
   0   4   1      721.49      719.13      8.44 o 
   1   4   1     1074.27     1056.66     10.48 o 
   2   4   1        4.67        5.13      1.26 o 
   3   4   1      107.64       97.94      2.72 o 
   4   4   1      380.10      393.50      5.94 o 
   5   4   1       13.22        7.67      2.63 o 
   6   4   1       32.17       28.51      3.40 o 
   7   4   1        3.71        3.18      3.60 o 
   8   4   1      920.04      932.73     18.62 o 
   9   4   1      466.33      423.85     13.49 o 
  10   4   1       21.98       19.19      6.87 o 
  11   4   1       79.30       73.33      9.53 o 
 -11   5   1        1.97        6.52      6.37 o 
 -10   5   1       19.83        2.94      6.54 o 
  -9   5   1       15.37       19.33      6.15 o 
  -8   5   1       62.98       65.78      9.33 o 
  -7   5   1      229.56      219.05      7.74 o 
  -6   5   1       36.97       29.01      4.17 o 
  -5   5   1      239.79      239.75      6.79 o 
  -4   5   1      875.80      972.39     12.13 o 
  -3   5   1       20.35       22.35      2.90 o 
  -2   5   1        1.91        1.23      1.55 o 
  -1   5   1      641.26      620.91      8.54 o 
   0   5   1     3690.24     3772.59     39.90 o 
   1   5   1      938.28      945.98     10.01 o 
   2   5   1      481.98      485.42      6.45 o 
   3   5   1       18.96       22.57      1.84 o 
   4   5   1      243.60      236.15      4.42 o 
   5   5   1      245.01      248.42      5.74 o 
   6   5   1     1717.82     1668.43     31.78 o 
   7   5   1        8.77        1.61      3.79 o 
   8   5   1      178.01      167.98      7.81 o 
   9   5   1        0.58        2.58      5.53 o 
  10   5   1        3.03        0.32      5.85 o 
  11   5   1      148.16      188.54     12.40 o 
 -11   6   1        0.76        0.00      6.92 o 
 -10   6   1       73.02       54.99      8.31 o 
  -9   6   1        0.00        0.00      5.34 o 
  -8   6   1      167.87      160.81      8.07 o 
  -7   6   1      527.23      510.86     11.62 o 
  -6   6   1      226.75      202.92      7.06 o 
  -5   6   1       22.91       22.84      3.55 o 
  -4   6   1       70.91       79.46      3.81 o 
  -3   6   1       26.62       25.04      2.56 o 
  -2   6   1     1802.23     1822.43     23.07 o 
  -1   6   1      286.29      297.50      6.47 o 
   0   6   1     1103.98     1138.86     11.83 o 
   1   6   1       28.21       26.88      2.05 o 
   2   6   1       63.00       61.55      2.62 o 
   3   6   1        0.10        4.25      1.56 o 
   4   6   1      228.14      225.37      5.56 o 
   5   6   1       84.66       91.16      5.17 o 
   6   6   1       72.00       61.19      5.41 o 
   7   6   1        1.65        1.79      3.84 o 
   8   6   1       65.84       93.02      6.93 o 
   9   6   1      465.95      445.35     14.01 o 
  10   6   1       25.53       24.20      7.35 o 
  11   6   1       11.98        4.41      7.28 o 
 -11   7   1      156.97      163.57     12.22 o 
 -10   7   1        0.28        2.06      6.29 o 
  -9   7   1       80.38       90.42      8.54 o 
  -8   7   1        0.17        0.43      4.74 o 
  -7   7   1      436.14      433.73     11.02 o 
  -6   7   1        9.91        3.94      3.52 o 
  -5   7   1      107.81      112.80      5.59 o 
  -4   7   1      116.68      114.69      6.36 o 
  -3   7   1       54.59       58.78      3.53 o 
  -2   7   1      162.03      193.26      4.29 o 
  -1   7   1      399.03      378.10      6.75 o 
   0   7   1      593.23      647.32      9.05 o 
   1   7   1      615.46      629.89      8.22 o 
   2   7   1      814.36      860.84     13.25 o 
   3   7   1      845.16      897.57     11.95 o 
   4   7   1        0.34        0.68      2.30 o 
   5   7   1      261.97      244.70     11.06 o 
   6   7   1      278.97      295.70      8.67 o 
   7   7   1     1073.89     1010.83     17.35 o 
   8   7   1       46.19       29.75      5.58 o 
   9   7   1       11.63       10.06      6.24 o 
  10   7   1        0.76        2.87      6.35 o 
  11   7   1        0.02        0.84      7.54 o 
 -10   8   1      148.02      179.55     12.55 o 
  -9   8   1       97.26       86.06      8.81 o 
  -8   8   1       56.59       70.34      6.89 o 
  -7   8   1       74.37       73.65      6.15 o 
  -6   8   1      122.26      137.08      7.27 o 
  -5   8   1     1117.94     1051.05     16.40 o 
  -4   8   1      331.46      309.24      7.92 o 
  -3   8   1       41.59       35.63      3.28 o 
  -2   8   1       29.47       32.53      2.58 o 
  -1   8   1      100.26      100.17      3.59 o 
   0   8   1        3.49        0.74      1.84 o 
   1   8   1       24.90       25.72      4.85 o 
   2   8   1      257.88      265.92      5.39 o 
   3   8   1       18.69       22.25      3.18 o 
   4   8   1       42.26       39.72      4.95 o 
   5   8   1        6.35        4.72      3.44 o 
   6   8   1      117.88      126.92     10.22 o 
   7   8   1        1.40        1.25      4.30 o 
   8   8   1       15.52        7.17      5.04 o 
   9   8   1       16.23       14.45      5.81 o 
  10   8   1       18.97       11.88      7.28 o 
 -10   9   1        2.37        1.00      6.72 o 
  -9   9   1      212.16      201.85      9.72 o 
  -8   9   1       19.39       10.23      5.04 o 
  -7   9   1       79.26       75.73      6.59 o 
  -6   9   1       57.10       42.73      6.65 o 
  -5   9   1     1910.67     1895.16     25.10 o 
  -4   9   1      744.33      725.81     19.65 o 
  -3   9   1      235.68      216.03      6.03 o 
  -2   9   1      444.79      412.66      7.10 o 
  -1   9   1      113.42      115.07      4.39 o 
   0   9   1      339.04      364.51      6.61 o 
   1   9   1       62.36       54.21      4.14 o 
   2   9   1       56.34       69.14      3.51 o 
   3   9   1        4.15        1.22      2.59 o 
   4   9   1      376.60      356.04      8.89 o 
   5   9   1      146.38      145.64      6.46 o 
   6   9   1      808.81      747.55     14.44 o 
   7   9   1      120.31      142.68      8.78 o 
   8   9   1        8.19        2.45      4.95 o 
   9   9   1        0.01        0.00      5.35 o 
  10   9   1      116.35      133.25     11.82 o 
  -9  10   1       65.56       68.25      7.72 o 
  -8  10   1      178.21      183.35     14.20 o 
  -7  10   1       13.33       10.25      4.93 o 
  -6  10   1        1.98        0.00      3.89 o 
  -5  10   1      121.60      117.42      6.72 o 
  -4  10   1      305.45      323.08      8.82 o 
  -3  10   1        0.32        0.91      2.81 o 
  -2  10   1     1112.60     1128.17     15.15 o 
  -1  10   1        9.50        2.84      2.60 o 
   0  10   1      949.87      981.79     12.39 o 
   1  10   1      702.92      745.09     10.46 o 
   2  10   1     1475.07     1508.71     17.83 o 
   3  10   1       83.47       89.83      7.26 o 
   4  10   1      389.95      382.98     11.15 o 
   5  10   1     1055.92     1080.26     23.08 o 
   6  10   1       26.67       16.29      4.92 o 
   7  10   1       55.85       61.33      6.47 o 
   8  10   1       21.83       19.52      5.84 o 
   9  10   1       16.55        9.32      6.28 o 
  -9  11   1        8.14        7.67      6.26 o 
  -8  11   1       94.08       91.62      8.84 o 
  -7  11   1      109.90      100.84      7.54 o 
  -6  11   1       27.08       30.10      5.78 o 
  -5  11   1      323.35      319.96     11.81 o 
  -4  11   1      816.56      829.47     14.81 o 
  -3  11   1     1327.93     1290.26     17.17 o 
  -2  11   1      221.84      218.09      9.21 o 
  -1  11   1      110.98      104.21      5.07 o 
   0  11   1      377.21      357.92      7.33 o 
   1  11   1      136.12      147.83      5.04 o 
   2  11   1        0.03        1.69      2.82 o 
   3  11   1      883.82      841.95     13.21 o 
   4  11   1       46.69       49.60      5.26 o 
   5  11   1       72.41       81.12      6.25 o 
   6  11   1        0.09        2.53      4.31 o 
   7  11   1        1.65        2.89      4.94 o 
   8  11   1       48.53       33.01      7.34 o 
   9  11   1        9.07        3.14      6.37 o 
  -8  12   1      334.53      410.65     12.81 o 
  -7  12   1       58.54       51.92     10.03 o 
  -6  12   1       24.39       28.40      5.71 o 
  -5  12   1        8.21        6.80      5.43 o 
  -4  12   1      180.81      165.45      8.88 o 
  -3  12   1     1462.91     1403.45     19.32 o 
  -2  12   1      329.46      330.43      8.31 o 
  -1  12   1        2.36        1.65      3.25 o 
   0  12   1        6.15        4.31      3.13 o 
   1  12   1       61.89       70.75      6.79 o 
   2  12   1      203.04      193.38      9.84 o 
   3  12   1       77.20       85.26      5.60 o 
   4  12   1       13.49        7.23      4.23 o 
   5  12   1        2.39        3.45      3.89 o 
   6  12   1       17.71       15.13      5.38 o 
   7  12   1      465.60      506.36     14.77 o 
   8  12   1       91.76       70.69      7.89 o 
  -8  13   1       60.81       73.57     10.54 o 
  -7  13   1       37.52       27.24      6.74 o 
  -6  13   1        6.33        1.98      5.20 o 
  -5  13   1        0.13        0.98      4.54 o 
  -4  13   1       17.74       20.19      4.90 o 
  -3  13   1       55.71       69.29      6.87 o 
  -2  13   1      879.08      917.71     14.55 o 
  -1  13   1      332.74      321.93      9.54 o 
   0  13   1       28.85       33.68      4.72 o 
   1  13   1      229.41      223.35      9.29 o 
   2  13   1        7.91        1.76      3.58 o 
   3  13   1      243.86      223.28      7.57 o 
   4  13   1       74.95       72.37      6.50 o 
   5  13   1        1.64        0.00      4.61 o 
   6  13   1      144.10      156.46     10.27 o 
   7  13   1        0.25        2.26      6.10 o 
   8  13   1       27.46       22.80      7.45 o 
  -7  14   1        2.42        0.00      6.78 o 
  -6  14   1       17.59       28.23      7.09 o 
  -5  14   1       18.62       14.78      6.69 o 
  -4  14   1      143.71      157.85      8.56 o 
  -3  14   1      219.29      240.01      8.88 o 
  -2  14   1      173.27      179.84      7.21 o 
  -1  14   1        0.03        0.23      3.79 o 
   0  14   1       10.61        6.06      4.22 o 
   1  14   1      644.06      602.65     12.93 o 
   2  14   1       66.62       59.29      5.49 o 
   3  14   1      158.10      157.33      7.63 o 
   4  14   1        0.27        1.83      5.32 o 
   5  14   1        8.51       12.77      6.03 o 
   6  14   1        0.80        4.52      6.04 o 
   7  14   1       35.58       25.23      8.42 o 
  -6  15   1        5.03        4.32      6.84 o 
  -5  15   1       62.01       60.63      8.56 o 
  -4  15   1       32.80       34.74      7.18 o 
  -3  15   1       54.86       38.49      6.88 o 
  -2  15   1        3.64        0.00      4.75 o 
  -1  15   1      123.23       94.72      7.93 o 
   0  15   1      230.24      227.37     11.35 o 
   1  15   1       28.34       13.66      6.28 o 
   2  15   1        6.44       14.99      5.74 o 
   3  15   1      159.93      192.46     10.94 o 
   4  15   1       40.28       20.78      6.72 o 
   5  15   1       64.51       54.07     12.30 o 
   6  15   1        5.52        2.99      6.56 o 
  -5  16   1        8.06        0.87      7.38 o 
  -4  16   1       76.86       95.12     12.80 o 
  -3  16   1       10.79        9.33      6.72 o 
  -2  16   1       85.27       99.19      8.60 o 
  -1  16   1        0.78        0.70      5.54 o 
   0  16   1       14.70        4.70      5.74 o 
   1  16   1       37.49       22.55      6.57 o 
   2  16   1       16.16       10.62      6.90 o 
   3  16   1      232.81      226.94     12.02 o 
   4  16   1        4.24        9.12      6.84 o 
   5  16   1       25.18        9.03      7.93 o 
  -4  17   1      190.96      209.47     19.45 o 
  -3  17   1       23.81       33.18     11.73 o 
  -2  17   1       30.06       20.53     14.16 o 
  -1  17   1        0.67        8.50      8.39 o 
   0  17   1       37.32       14.88      8.70 o 
   1  17   1        3.00        2.26      7.23 o 
   2  17   1        1.54        0.00      7.76 o 
   3  17   1       15.83       11.24     10.82 o 
   4  17   1        6.42        0.00      8.88 o 
   0  18   1        1.91        6.62      9.23 o 
 -10   0   2      530.39      533.33     26.46 o 
  -8   0   2       79.95       99.94     11.73 o 
  -6   0   2      753.58      712.88     21.60 o 
  -4   0   2       47.33       51.73      7.58 o 
  -2   0   2       93.57       84.91      4.58 o 
   0   0   2    14578.32    14011.70    225.97 o 
   2   0   2        0.07        0.59      1.71 o 
   4   0   2     1499.15     1554.79     21.89 o 
   6   0   2       74.38       87.01     10.73 o 
   8   0   2      463.40      454.63     21.31 o 
  10   0   2       91.69       91.45     32.32 o 
 -11   1   2        1.70        0.00      7.41 o 
 -10   1   2      252.32      251.02     13.65 o 
  -9   1   2        1.99        1.45      5.24 o 
  -8   1   2      244.41      252.91      8.72 o 
  -7   1   2     2457.48     2467.55     29.31 o 
  -6   1   2      601.73      607.93     10.00 o 
  -5   1   2     1479.74     1520.42     15.47 o 
  -4   1   2      443.20      496.42      6.89 o 
  -3   1   2       15.85       14.11      1.50 o 
  -2   1   2    15737.12    15536.64    121.14 o 
  -1   1   2      250.66      202.50      3.06 o 
   0   1   2     6392.40     6437.44     56.60 o 
   1   1   2        0.77        2.15      0.86 o 
   2   1   2        6.97        9.66      2.06 o 
   3   1   2     1118.26     1096.89     11.41 o 
   4   1   2     1236.21     1285.59     13.46 o 
   5   1   2      180.16      183.48      4.53 o 
   6   1   2      238.00      267.71      5.88 o 
   7   1   2       37.28       40.80      4.22 o 
   8   1   2      176.18      149.79      7.38 o 
   9   1   2       34.10       47.11      8.96 o 
  10   1   2       55.71       56.32      7.59 o 
  11   1   2       29.04       17.67      9.70 o 
 -11   2   2      146.85      124.35     12.34 o 
 -10   2   2       77.51       85.50      8.68 o 
  -9   2   2      581.10      552.26     15.15 o 
  -8   2   2        8.14        3.13      4.70 o 
  -7   2   2      917.58      908.23     13.60 o 
  -6   2   2     1295.27     1321.87     16.48 o 
  -5   2   2      664.81      732.89     10.59 o 
  -4   2   2      375.09      343.78      6.23 o 
  -3   2   2      539.94      509.10      6.50 o 
  -2   2   2    13680.77    13989.92     89.83 o 
  -1   2   2       10.11       17.24      1.71 o 
   0   2   2     1713.34     1652.52     14.31 o 
   1   2   2     3008.99     2844.53     23.92 o 
   2   2   2       32.39       21.11      1.67 o 
   3   2   2      393.24      364.82      5.47 o 
   4   2   2     1847.52     1896.41     17.93 o 
   5   2   2       86.67       90.72      3.54 o 
   6   2   2       50.25       48.62      3.40 o 
   7   2   2       58.17       77.11      4.97 o 
   8   2   2      410.78      410.70     10.88 o 
   9   2   2      108.29      110.27      8.82 o 
  10   2   2        4.26        1.70      5.81 o 
  11   2   2        9.66       12.31      7.46 o 
 -11   3   2       13.30        5.20      7.02 o 
 -10   3   2        3.06        5.21      6.06 o 
  -9   3   2      621.85      581.18     27.04 o 
  -8   3   2      121.86      137.04      8.76 o 
  -7   3   2      260.99      245.13      7.87 o 
  -6   3   2      191.02      205.89      6.44 o 
  -5   3   2       80.08       71.75      5.81 o 
  -4   3   2     1852.91     1965.98     19.96 o 
  -3   3   2       25.20       23.94      2.54 o 
  -2   3   2     5215.36     5340.14     39.14 o 
  -1   3   2      475.05      442.60      5.45 o 
   0   3   2     5359.21     5215.94     40.49 o 
   1   3   2     3468.96     3329.18     25.99 o 
   2   3   2      237.27      224.57      4.14 o 
   3   3   2      219.11      227.57      4.63 o 
   4   3   2      197.52      198.67      4.12 o 
   5   3   2      713.32      752.87      9.73 o 
   6   3   2      132.28      148.82      5.32 o 
   7   3   2       58.48       54.54      4.64 o 
   8   3   2      444.29      424.95     12.65 o 
   9   3   2       27.46        8.23      5.80 o 
  10   3   2       75.63       81.83      9.20 o 
  11   3   2      132.57      127.31     10.78 o 
 -11   4   2       19.09       18.51      7.68 o 
 -10   4   2        1.77        3.14      6.46 o 
  -9   4   2       57.95       55.50      7.49 o 
  -8   4   2      217.67      194.89      9.14 o 
  -7   4   2       50.46       44.17      4.89 o 
  -6   4   2        7.44        3.72      3.16 o 
  -5   4   2      510.77      508.89      8.51 o 
  -4   4   2     4340.97     4550.20     35.58 o 
  -3   4   2     1581.62     1654.13     17.06 o 
  -2   4   2      709.22      674.72      7.79 o 
  -1   4   2      493.27      517.16      6.34 o 
   0   4   2      207.14      208.62      3.63 o 
   1   4   2       77.27       60.18      2.14 o 
   2   4   2       80.65       82.87      2.50 o 
   3   4   2      232.56      252.53      4.59 o 
   4   4   2       18.54       23.33      3.10 o 
   5   4   2       19.69       16.69      2.25 o 
   6   4   2      362.92      333.30      8.12 o 
   7   4   2      567.57      553.77     12.22 o 
   8   4   2       75.18       60.78      6.62 o 
   9   4   2      128.83      124.43      9.21 o 
  10   4   2       69.48       63.77      8.32 o 
  11   4   2       82.88       90.44     11.27 o 
 -11   5   2       19.77       22.93      7.88 o 
 -10   5   2       60.53       40.68      9.33 o 
  -9   5   2       92.35      115.90      8.97 o 
  -8   5   2       37.34       22.06      5.87 o 
  -7   5   2      334.21      323.38      9.20 o 
  -6   5   2      282.96      272.33      7.81 o 
  -5   5   2      105.23      123.20      4.08 o 
  -4   5   2        1.29        4.78      2.19 o 
  -3   5   2       51.68       53.81      3.34 o 
  -2   5   2      189.02      183.42      3.70 o 
  -1   5   2      714.31      709.06      9.00 o 
   0   5   2     2270.88     2339.11     20.02 o 
   1   5   2      277.40      323.24      6.81 o 
   2   5   2      845.54      904.52     10.03 o 
   3   5   2      419.86      442.14      9.93 o 
   4   5   2      894.74      992.31     11.44 o 
   5   5   2       96.70       99.88      5.97 o 
   6   5   2      101.01      108.78      6.03 o 
   7   5   2        6.47        2.39      3.79 o 
   8   5   2      658.32      623.81     13.66 o 
   9   5   2      609.12      601.01     16.15 o 
  10   5   2        8.13        6.77      6.77 o 
  11   5   2      125.97      145.17     11.73 o 
 -11   6   2      127.85      144.97     11.45 o 
 -10   6   2       24.53       18.64      7.37 o 
  -9   6   2      136.88      117.67     10.49 o 
  -8   6   2      491.12      431.17     11.40 o 
  -7   6   2        0.70        0.53      3.60 o 
  -6   6   2       14.70       17.56      4.88 o 
  -5   6   2        8.14        2.11      2.91 o 
  -4   6   2      134.32      175.55      7.39 o 
  -3   6   2      239.27      241.92      5.44 o 
  -2   6   2      820.32      910.70     10.36 o 
  -1   6   2     4497.93     4624.13     63.00 o 
   0   6   2      107.68      125.27      3.28 o 
   1   6   2      105.32      107.80      4.17 o 
   2   6   2       67.89       75.52      3.08 o 
   3   6   2       29.26       26.41      2.23 o 
   4   6   2      167.95      170.08      4.19 o 
   5   6   2       96.02       90.50      6.62 o 
   6   6   2       45.83       41.89      6.36 o 
   7   6   2      585.26      581.24     15.56 o 
   8   6   2       32.50       34.81      5.68 o 
   9   6   2       41.05       30.09      7.02 o 
  10   6   2       23.47       19.61      7.13 o 
  11   6   2       37.88       39.47      8.57 o 
 -11   7   2        0.01        0.44      7.34 o 
 -10   7   2        7.57        0.00      6.22 o 
  -9   7   2       19.28        5.10      5.95 o 
  -8   7   2      161.63      155.25      8.12 o 
  -7   7   2      111.67      114.04      6.90 o 
  -6   7   2      189.87      174.57      7.04 o 
  -5   7   2      834.89      835.99     13.97 o 
  -4   7   2       17.41       11.97      3.50 o 
  -3   7   2        1.63        1.82      2.18 o 
  -2   7   2        0.08        1.73      1.71 o 
  -1   7   2        4.88        8.38      1.96 o 
   0   7   2     4168.80     4226.79     33.52 o 
   1   7   2       13.08       15.19      3.06 o 
   2   7   2       89.11       94.22      5.84 o 
   3   7   2      746.41      817.88     10.24 o 
   4   7   2       36.84       42.97      2.89 o 
   5   7   2       26.83       30.24      4.18 o 
   6   7   2      158.76      125.51      7.03 o 
   7   7   2      928.65      896.05     16.30 o 
   8   7   2       38.90       23.58      5.83 o 
   9   7   2      126.78      134.84      9.75 o 
  10   7   2        8.75        0.00      6.45 o 
 -10   8   2        1.08        6.44      6.77 o 
  -9   8   2      117.17      161.62     12.14 o 
  -8   8   2      165.08      164.22      8.77 o 
  -7   8   2      563.28      539.88     12.50 o 
  -6   8   2      553.83      548.01     11.92 o 
  -5   8   2       23.91       19.89      4.04 o 
  -4   8   2        7.09        1.28      2.85 o 
  -3   8   2      215.24      197.70      5.78 o 
  -2   8   2      213.90      188.19      6.23 o 
  -1   8   2      210.56      208.86      4.81 o 
   0   8   2       72.78       69.28      3.14 o 
   1   8   2      364.74      339.00      5.90 o 
   2   8   2      366.86      378.66      8.17 o 
   3   8   2        0.01        0.41      2.05 o 
   4   8   2      356.37      349.93      9.87 o 
   5   8   2      294.07      267.50      7.98 o 
   6   8   2       30.04       22.66      4.80 o 
   7   8   2      364.33      350.18     10.29 o 
   8   8   2       25.08       14.48      5.15 o 
   9   8   2        9.98        5.73      5.90 o 
  10   8   2       13.15       18.10      7.56 o 
 -10   9   2       89.44      104.55     10.07 o 
  -9   9   2      170.74      195.35     11.31 o 
  -8   9   2       85.99       79.73      7.17 o 
  -7   9   2      141.23      148.26      7.99 o 
  -6   9   2      656.87      613.25     20.50 o 
  -5   9   2       12.75        9.31      3.79 o 
  -4   9   2     1275.95     1203.62     17.63 o 
  -3   9   2      237.46      227.72      6.80 o 
  -2   9   2     1129.03     1114.12     14.20 o 
  -1   9   2        4.06        1.95      2.12 o 
   0   9   2        5.74        2.76      2.09 o 
   1   9   2     1773.57     1887.67     22.38 o 
   2   9   2      307.48      283.79      5.99 o 
   3   9   2       55.54       58.97      4.14 o 
   4   9   2      124.05      132.02      5.32 o 
   5   9   2      165.71      151.91      6.78 o 
   6   9   2      692.29      699.37     14.08 o 
   7   9   2      207.36      196.35      8.37 o 
   8   9   2       33.97       37.49      6.19 o 
   9   9   2       22.23       18.18      6.50 o 
  10   9   2      188.04      209.54     13.31 o 
  -9  10   2      325.89      358.24     12.11 o 
  -8  10   2       60.61       65.64      8.18 o 
  -7  10   2        3.25        1.77      4.20 o 
  -6  10   2        1.15        1.74      3.96 o 
  -5  10   2       62.25       53.63      5.45 o 
  -4  10   2     2284.50     2231.45     47.81 o 
  -3  10   2        5.52        0.15      2.82 o 
  -2  10   2        0.56        2.58      2.67 o 
  -1  10   2       89.87       89.68      4.27 o 
   0  10   2      548.18      554.83      8.79 o 
   1  10   2       31.15       23.59      2.92 o 
   2  10   2        0.64        0.63      2.34 o 
   3  10   2     1080.43     1074.24     14.88 o 
   4  10   2       73.56       82.02      5.99 o 
   5  10   2        0.09        0.00      3.65 o 
   6  10   2        9.85        0.00      4.18 o 
   7  10   2       96.94      108.45      7.62 o 
   8  10   2       10.45        4.30      5.61 o 
   9  10   2      331.40      367.89     16.14 o 
  -9  11   2        0.02        5.30      6.14 o 
  -8  11   2       53.09       60.53      7.40 o 
  -7  11   2       13.19       10.17      5.13 o 
  -6  11   2      157.85      150.28      8.15 o 
  -5  11   2      544.04      516.25     16.35 o 
  -4  11   2      925.51      887.32     18.99 o 
  -3  11   2        4.94        2.60      3.17 o 
  -2  11   2       11.61       11.56      3.36 o 
  -1  11   2      151.81      130.64      5.27 o 
   0  11   2      606.96      636.48      9.97 o 
   1  11   2       14.67        8.65      3.02 o 
   2  11   2       54.71       49.17      6.65 o 
   3  11   2       50.62       47.59      4.62 o 
   4  11   2      786.07      766.48     12.90 o 
   5  11   2       77.14       80.47      6.27 o 
   6  11   2       29.53       18.32      5.21 o 
   7  11   2      211.33      227.93     11.81 o 
   8  11   2       54.87       49.66      7.70 o 
   9  11   2       89.28       86.79      9.01 o 
  -8  12   2       63.89       87.65     10.20 o 
  -7  12   2       76.74       85.21      7.75 o 
  -6  12   2       16.74       13.49      5.26 o 
  -5  12   2      237.70      230.60      9.45 o 
  -4  12   2        6.04        7.48      4.11 o 
  -3  12   2      497.35      466.34      9.38 o 
  -2  12   2      386.30      339.00      8.34 o 
  -1  12   2       17.55       10.78      3.55 o 
   0  12   2      115.36      117.90      5.22 o 
   1  12   2       44.33       43.48      4.41 o 
   2  12   2      322.87      313.90      9.65 o 
   3  12   2      555.41      571.29     11.10 o 
   4  12   2      232.81      231.89      7.88 o 
   5  12   2       34.04       20.69      7.38 o 
   6  12   2        8.27        2.94      5.18 o 
   7  12   2        3.77        0.00      5.19 o 
   8  12   2       46.68       49.34      8.10 o 
  -8  13   2      216.41      262.11     12.27 o 
  -7  13   2        0.44        0.00      5.92 o 
  -6  13   2       97.53      100.66     11.02 o 
  -5  13   2        4.52        7.69      5.53 o 
  -4  13   2       52.83       43.99      6.64 o 
  -3  13   2        4.06        0.56      3.55 o 
  -2  13   2      756.66      715.28     12.73 o 
  -1  13   2       57.45       48.73      5.19 o 
   0  13   2       14.76       15.76      5.29 o 
   1  13   2        8.77        1.41      3.42 o 
   2  13   2     1353.21     1340.01     18.39 o 
   3  13   2      668.49      683.19     13.76 o 
   4  13   2       10.55        8.72      5.10 o 
   5  13   2        4.59        8.59      5.44 o 
   6  13   2       35.87       35.28      6.73 o 
   7  13   2        9.10        0.71      6.34 o 
   8  13   2       30.92       20.36      7.41 o 
  -7  14   2      103.10       97.24      9.56 o 
  -6  14   2        0.56        0.67      6.03 o 
  -5  14   2       41.85       33.88      7.00 o 
  -4  14   2       46.45       45.84      7.05 o 
  -3  14   2        7.01        0.99      4.99 o 
  -2  14   2        0.24        0.00      4.23 o 
  -1  14   2        9.46        0.45      4.42 o 
   0  14   2       40.90       48.51      6.85 o 
   1  14   2     1028.94     1081.62     19.93 o 
   2  14   2        0.46        1.01      4.31 o 
   3  14   2       20.79       13.15      5.26 o 
   4  14   2      171.11      178.41     10.46 o 
   5  14   2       72.05       60.33      8.48 o 
   6  14   2        0.77        0.00      6.98 o 
   7  14   2       23.25       29.52     10.36 o 
  -6  15   2       32.74       40.24      8.11 o 
  -5  15   2       54.14       57.05      9.21 o 
  -4  15   2        9.69       10.97      6.21 o 
  -3  15   2        2.26        1.09      5.42 o 
  -2  15   2       75.64       63.55      7.93 o 
  -1  15   2      187.97      184.70      9.29 o 
   0  15   2        0.36        1.09      5.01 o 
   1  15   2      288.20      280.97     12.00 o 
   2  15   2      282.91      307.78     16.25 o 
   3  15   2      165.72      175.08     10.94 o 
   4  15   2      118.90      127.05     10.81 o 
   5  15   2       69.27       60.53     10.82 o 
   6  15   2       13.21        8.83      8.02 o 
  -5  16   2      288.61      338.91     14.81 o 
  -4  16   2      291.31      304.67     12.42 o 
  -3  16   2       15.16       21.07      6.86 o 
  -2  16   2      138.59      159.18     10.93 o 
  -1  16   2       36.07       48.14      8.35 o 
   0  16   2        1.49        3.12      6.41 o 
   1  16   2      316.76      320.71     13.25 o 
   2  16   2      169.69      193.46     11.48 o 
   3  16   2        3.01        1.36      7.50 o 
   4  16   2       60.00       42.74      8.85 o 
   5  16   2        2.65        3.55      7.64 o 
  -3  17   2      132.54      179.22     18.08 o 
  -2  17   2       57.66       47.94     14.06 o 
  -1  17   2      305.38      292.77     14.49 o 
   0  17   2        0.06        0.00      6.87 o 
   1  17   2        1.76        4.71      7.19 o 
   2  17   2      144.82      181.26     15.92 o 
   3  17   2       33.91       20.75      9.88 o 
 -11   0   3       67.75       80.42     15.85 o 
  -9   0   3       40.57       44.40     15.16 o 
  -7   0   3     1059.18     1057.57     29.75 o 
  -5   0   3      340.68      312.70     12.16 o 
  -3   0   3       56.97       54.01      3.33 o 
  -1   0   3     1643.97     1721.47     24.02 o 
   1   0   3    19127.38    18964.75    165.41 o 
   3   0   3        0.65        0.29      2.02 o 
   5   0   3     4970.29     5024.37     56.07 o 
   7   0   3     1443.80     1334.63     27.82 o 
   9   0   3       27.27       41.56      8.51 o 
  11   0   3       16.76       12.61     14.87 o 
 -11   1   3      671.73      754.82     23.14 o 
 -10   1   3        1.63        0.78      6.60 o 
  -9   1   3       22.52       16.57      6.77 o 
  -8   1   3      226.52      231.54     10.32 o 
  -7   1   3      545.39      514.15     11.18 o 
  -6   1   3      360.09      391.23     11.06 o 
  -5   1   3       99.98       93.73      3.46 o 
  -4   1   3       45.91       47.95      2.56 o 
  -3   1   3        0.59        1.18      1.42 o 
  -2   1   3      890.48      877.32      9.29 o 
  -1   1   3    18620.29    18999.82    117.32 o 
   0   1   3      435.83      386.41      4.72 o 
   1   1   3     2285.14     2295.96     20.18 o 
   2   1   3      391.21      375.03      5.29 o 
   3   1   3     1358.24     1371.36     13.68 o 
   4   1   3      216.20      204.42      4.59 o 
   5   1   3        0.75        1.78      2.13 o 
   6   1   3      657.43      652.98     12.51 o 
   7   1   3       11.16       11.35      3.62 o 
   8   1   3      182.23      174.89      7.74 o 
   9   1   3      746.99      723.49     15.28 o 
  10   1   3       50.66       39.07      8.97 o 
  11   1   3        8.73        7.36      7.49 o 
 -11   2   3       80.92       76.69     12.72 o 
 -10   2   3      106.17       91.45     14.04 o 
  -9   2   3      138.78      166.69      9.94 o 
  -8   2   3       24.33       16.44      5.44 o 
  -7   2   3     1171.86     1149.13     15.82 o 
  -6   2   3      223.94      221.14      6.85 o 
  -5   2   3     3551.43     3673.19     30.72 o 
  -4   2   3       28.37       38.51      2.49 o 
  -3   2   3      226.42      240.43      4.37 o 
  -2   2   3      365.52      376.10      5.86 o 
  -1   2   3    27005.08    28146.96    170.49 o 
   0   2   3     3821.03     3849.81     37.98 o 
   1   2   3        1.31        4.84      1.24 o 
   2   2   3        0.03        1.16      1.38 o 
   3   2   3        0.01        0.36      1.44 o 
   4   2   3     1440.68     1570.32     16.89 o 
   5   2   3       13.44       11.58      2.39 o 
   6   2   3        9.96        9.64      2.66 o 
   7   2   3      385.00      387.58     20.44 o 
   8   2   3      883.86      902.17     16.56 o 
   9   2   3     1019.83     1018.05     20.70 o 
  10   2   3       28.34       27.83      7.14 o 
  11   2   3       40.75       42.69      8.38 o 
 -11   3   3       25.73       21.47      7.75 o 
 -10   3   3        3.54        1.49      6.01 o 
  -9   3   3       42.72       26.37      6.96 o 
  -8   3   3       98.00      119.28      8.26 o 
  -7   3   3       32.14       40.91      4.62 o 
  -6   3   3       72.69       74.68      4.41 o 
  -5   3   3      236.30      288.52     17.64 o 
  -4   3   3     1963.24     2071.47     19.21 o 
  -3   3   3      223.16      203.75      4.03 o 
  -2   3   3     5564.51     5785.04     42.24 o 
  -1   3   3     7298.70     7389.94     54.80 o 
   0   3   3     1322.56     1364.17     13.73 o 
   1   3   3     4511.70     4492.48     33.82 o 
   2   3   3      163.00      169.95      3.57 o 
   3   3   3      127.47      117.06      3.31 o 
   4   3   3       26.23       38.42      2.67 o 
   5   3   3      139.16      143.11      4.30 o 
   6   3   3       58.11       80.93      5.12 o 
   7   3   3     1038.76     1052.24     15.38 o 
   8   3   3      152.21      141.38     13.44 o 
   9   3   3       67.94       78.14      8.05 o 
  10   3   3       17.72       12.75      6.86 o 
  11   3   3      145.26      171.18     11.80 o 
 -11   4   3        7.08       10.63      7.54 o 
 -10   4   3       66.43       87.00      9.06 o 
  -9   4   3       10.29        3.10      5.72 o 
  -8   4   3      509.42      527.65     14.05 o 
  -7   4   3       36.05       21.64      7.16 o 
  -6   4   3       13.12       18.42      4.05 o 
  -5   4   3      323.27      313.69      6.65 o 
  -4   4   3      706.55      727.03      9.13 o 
  -3   4   3     7730.41     8329.61     58.40 o 
  -2   4   3     4214.83     4288.48     33.06 o 
  -1   4   3     1917.03     1985.59     17.43 o 
   0   4   3     4301.85     4376.58     33.16 o 
   1   4   3      697.89      754.96      8.45 o 
   2   4   3      562.25      550.32      9.29 o 
   3   4   3     1132.78     1172.45     13.55 o 
   4   4   3     2135.36     2239.31     20.81 o 
   5   4   3      500.70      468.15      7.60 o 
   6   4   3        3.44        3.22      2.96 o 
   7   4   3       21.01       15.77      4.25 o 
   8   4   3       22.83       16.89      5.01 o 
   9   4   3      398.43      396.20     13.13 o 
  10   4   3       60.73       39.96      7.83 o 
  11   4   3       90.54       80.01      9.77 o 
 -11   5   3        2.96        3.89      6.99 o 
 -10   5   3      104.29      108.38      9.59 o 
  -9   5   3       20.79       15.15      6.33 o 
  -8   5   3        2.79        3.67      4.72 o 
  -7   5   3       24.09       31.24      5.37 o 
  -6   5   3       61.99       78.49      6.48 o 
  -5   5   3      662.65      701.08     12.08 o 
  -4   5   3     2460.45     2522.41     22.54 o 
  -3   5   3     1209.72     1234.11     12.93 o 
  -2   5   3      497.85      521.02      7.02 o 
  -1   5   3       60.31       67.31      3.29 o 
   0   5   3      289.19      297.14      4.73 o 
   1   5   3       62.49       48.51      2.28 o 
   2   5   3      729.94      762.51     10.57 o 
   3   5   3       97.44      108.85      3.36 o 
   4   5   3        7.32        5.89      2.04 o 
   5   5   3      107.33      108.16      6.03 o 
   6   5   3      322.33      335.20      8.96 o 
   7   5   3      928.65      909.39     20.15 o 
   8   5   3      139.16      136.35      7.92 o 
   9   5   3       30.79       32.60      6.64 o 
  10   5   3      300.67      298.17     12.66 o 
  11   5   3        4.33        0.00      6.80 o 
 -11   6   3      166.34      189.99     14.04 o 
 -10   6   3       37.79       43.82      7.77 o 
  -9   6   3       39.25       18.81      6.31 o 
  -8   6   3        0.30        1.97      4.43 o 
  -7   6   3       52.33       59.89      5.62 o 
  -6   6   3      230.39      245.64      7.75 o 
  -5   6   3        2.59        3.16      3.05 o 
  -4   6   3     1628.18     1611.66     18.06 o 
  -3   6   3       28.67       24.73      2.28 o 
  -2   6   3      276.94      259.34      4.85 o 
  -1   6   3       47.97       48.01      2.56 o 
   0   6   3      966.61     1006.74     11.00 o 
   1   6   3      936.22     1048.06     19.73 o 
   2   6   3     1444.23     1520.35     15.19 o 
   3   6   3      517.79      516.67      7.56 o 
   4   6   3       39.32       45.55      2.98 o 
   5   6   3      213.40      206.99      5.11 o 
   6   6   3        0.37        0.08      3.27 o 
   7   6   3      496.31      431.53     11.04 o 
   8   6   3      118.13      109.35      7.36 o 
   9   6   3       22.68       11.66      6.36 o 
  10   6   3        0.15        0.54      6.48 o 
  11   6   3        2.39        1.98      8.26 o 
 -10   7   3        3.67        4.54      6.66 o 
  -9   7   3      119.04      130.76      9.50 o 
  -8   7   3       38.04       41.19      5.90 o 
  -7   7   3       57.92       54.97      5.95 o 
  -6   7   3       46.76       33.72      5.03 o 
  -5   7   3       45.38       31.40      4.05 o 
  -4   7   3      640.78      657.05     10.33 o 
  -3   7   3        0.23        0.10      1.74 o 
  -2   7   3      560.34      550.98     13.11 o 
  -1   7   3       79.06       86.10      3.14 o 
   0   7   3     1049.19     1124.69     15.23 o 
   1   7   3      399.68      429.98      7.93 o 
   2   7   3       29.27       28.29      2.68 o 
   3   7   3      253.60      248.75      5.27 o 
   4   7   3      123.08      129.62      4.11 o 
   5   7   3      665.58      686.28     12.70 o 
   6   7   3      324.50      309.57     10.28 o 
   7   7   3       58.18       41.30      5.43 o 
   8   7   3       23.24       17.95      7.21 o 
   9   7   3      313.74      310.31     12.51 o 
  10   7   3       82.67      109.94     16.09 o 
 -10   8   3       26.07       16.90      7.49 o 
  -9   8   3      227.48      223.39     11.46 o 
  -8   8   3       16.94       12.42      5.16 o 
  -7   8   3     1068.20      979.15     22.46 o 
  -6   8   3        0.08        1.62      3.60 o 
  -5   8   3      135.33      133.33      6.24 o 
  -4   8   3       86.57       89.82      4.71 o 
  -3   8   3       29.77       18.51      2.86 o 
  -2   8   3       85.15       83.87      3.49 o 
  -1   8   3      643.43      682.23      9.24 o 
   0   8   3     1545.22     1521.01     15.80 o 
   1   8   3        2.59        2.06      1.98 o 
   2   8   3     1394.04     1473.95     15.66 o 
   3   8   3        0.05        1.09      2.12 o 
   4   8   3      286.24      271.68      6.72 o 
   5   8   3        9.99        9.38      3.98 o 
   6   8   3      401.22      376.81     10.12 o 
   7   8   3      172.41      181.63      8.46 o 
   8   8   3        2.92        5.14      5.01 o 
   9   8   3       35.82       31.95      7.10 o 
  10   8   3        0.00        0.23      7.25 o 
 -10   9   3       15.43       13.56      8.03 o 
  -9   9   3       90.13       99.38      9.42 o 
  -8   9   3        1.53        2.58      5.03 o 
  -7   9   3       38.98       39.42      5.63 o 
  -6   9   3       42.57       22.68      4.62 o 
  -5   9   3      779.86      755.95     20.89 o 
  -4   9   3      330.15      321.03      7.58 o 
  -3   9   3        5.84        4.22      2.72 o 
  -2   9   3        4.75        5.13      2.32 o 
  -1   9   3      115.41      108.28      5.61 o 
   0   9   3      937.44      962.07     15.39 o 
   1   9   3        0.02        0.46      2.10 o 
   2   9   3      717.60      741.98     10.32 o 
   3   9   3       31.34       22.78      3.38 o 
   4   9   3      101.04      102.79      5.14 o 
   5   9   3     1419.58     1332.25     20.35 o 
   6   9   3      148.97      138.05      7.46 o 
   7   9   3      101.49       90.68      7.71 o 
   8   9   3       22.20       21.69      6.28 o 
   9   9   3        3.41        0.00      6.18 o 
  10   9   3      135.33      173.33     12.95 o 
  -9  10   3        2.59        0.00      5.78 o 
  -8  10   3        7.89        8.32      5.44 o 
  -7  10   3      103.81      100.05      7.58 o 
  -6  10   3        0.23        1.53      4.04 o 
  -5  10   3       85.37       77.49      6.47 o 
  -4  10   3       44.17       58.49      5.20 o 
  -3  10   3      105.09      100.68      7.93 o 
  -2  10   3       40.57       32.38      4.91 o 
  -1  10   3      486.98      460.94      7.99 o 
   0  10   3     1391.97     1414.30     15.90 o 
   1  10   3      236.56      235.04      5.77 o 
   2  10   3       33.53       40.09      3.48 o 
   3  10   3       33.53       40.17      4.42 o 
   4  10   3      792.74      768.98     12.59 o 
   5  10   3       69.11       71.16      5.93 o 
   6  10   3       12.52       11.91      5.24 o 
   7  10   3      113.74      138.24      8.63 o 
   8  10   3       35.05       15.16      6.32 o 
   9  10   3      158.48      203.07     13.33 o 
  -9  11   3      143.88      207.44     12.24 o 
  -8  11   3        4.83        2.97      6.44 o 
  -7  11   3        3.31        1.07      5.05 o 
  -6  11   3        0.04        2.41      4.40 o 
  -5  11   3       14.75       13.90      4.62 o 
  -4  11   3       85.75       91.01      6.09 o 
  -3  11   3      890.84      841.21     13.29 o 
  -2  11   3      671.83      662.79     11.33 o 
  -1  11   3       19.95       19.47      3.51 o 
   0  11   3        1.51        1.05      2.67 o 
   1  11   3      204.18      188.82      5.60 o 
   2  11   3      312.88      302.69     14.20 o 
   3  11   3       40.46       42.21      4.50 o 
   4  11   3       67.20       68.62      7.89 o 
   5  11   3      111.43      104.69      7.64 o 
   6  11   3        7.37        1.97      4.82 o 
   7  11   3       25.16       15.47      5.89 o 
   8  11   3       11.79        8.32      6.37 o 
   9  11   3        1.41        2.88      6.32 o 
  -8  12   3      116.81      141.12     15.84 o 
  -7  12   3       82.63       82.75      8.40 o 
  -6  12   3       64.34       54.13      8.22 o 
  -5  12   3      430.89      458.23     13.15 o 
  -4  12   3       99.51      103.17      8.17 o 
  -3  12   3      500.98      488.23     11.26 o 
  -2  12   3      333.63      307.53      8.86 o 
  -1  12   3      469.58      435.70     10.39 o 
   0  12   3       97.79      103.31      5.56 o 
   1  12   3        5.01        1.25      3.63 o 
   2  12   3       22.17       24.25      4.50 o 
   3  12   3      397.90      398.92     10.15 o 
   4  12   3      665.67      610.92     25.35 o 
   5  12   3       11.85       10.80      5.33 o 
   6  12   3      135.34      160.33      9.45 o 
   7  12   3       17.14       13.34      6.37 o 
   8  12   3       86.02      101.98     12.39 o 
  -8  13   3       11.39        9.55      7.00 o 
  -7  13   3        3.80        0.50      5.84 o 
  -6  13   3       11.14        6.84      6.17 o 
  -5  13   3       11.56        8.21      5.85 o 
  -4  13   3      226.85      223.31      9.61 o 
  -3  13   3       16.05        0.00      4.53 o 
  -2  13   3       36.19       33.82      5.05 o 
  -1  13   3      189.48      218.64      7.91 o 
   0  13   3       47.83       36.98      7.02 o 
   1  13   3      381.99      367.30      9.98 o 
   2  13   3       11.39        2.96      4.82 o 
   3  13   3       17.29        4.96      5.04 o 
   4  13   3       12.61        1.70      5.70 o 
   5  13   3       75.55      106.91     13.79 o 
   6  13   3      145.97      175.04     11.77 o 
   7  13   3       49.97       77.08      9.75 o 
   8  13   3       37.24       22.30      8.68 o 
  -7  14   3        6.64        0.12      6.92 o 
  -6  14   3       97.31       96.97     16.47 o 
  -5  14   3      162.58      165.41     10.09 o 
  -4  14   3      189.88      206.00     10.12 o 
  -3  14   3       89.53      109.90      7.55 o 
  -2  14   3       10.97       15.76      5.08 o 
  -1  14   3       53.32       49.30      5.86 o 
   0  14   3        2.91        2.23      5.31 o 
   1  14   3       16.29       13.49      6.58 o 
   2  14   3       13.61       10.13      5.41 o 
   3  14   3       94.17       87.62      7.65 o 
   4  14   3       56.27       60.12      8.31 o 
   5  14   3        3.57        4.34      6.42 o 
   6  14   3        4.86        2.16      7.01 o 
   7  14   3       15.39        2.12      7.95 o 
  -6  15   3       66.58       69.17      8.78 o 
  -5  15   3       89.13       86.87      9.45 o 
  -4  15   3       12.34        0.40      6.03 o 
  -3  15   3        7.67        4.78      5.85 o 
  -2  15   3        0.68        0.00      5.22 o 
  -1  15   3      147.59      140.33     10.39 o 
   0  15   3      107.03      118.88      9.60 o 
   1  15   3       36.92       36.26      7.20 o 
   2  15   3        7.61        0.32      5.86 o 
   3  15   3        0.28        0.00      6.14 o 
   4  15   3       37.67       30.45      7.94 o 
   5  15   3      189.51      209.61     16.51 o 
   6  15   3       21.57       26.32      8.54 o 
  -5  16   3       44.39       50.97     10.49 o 
  -4  16   3       85.85      123.76     11.39 o 
  -3  16   3      112.41      153.28     12.39 o 
  -2  16   3       91.87       96.04      9.90 o 
  -1  16   3       17.09        6.44      6.78 o 
   0  16   3        0.40        2.35      6.38 o 
   1  16   3       14.77       14.57      8.63 o 
   2  16   3       57.61       64.12      8.57 o 
   3  16   3      104.22      168.68     15.96 o 
   4  16   3       10.84       10.21      7.62 o 
   5  16   3        6.34        4.26      7.70 o 
  -3  17   3       17.10       13.02      9.81 o 
  -2  17   3        1.72        0.00      8.52 o 
  -1  17   3      284.35      273.04     13.22 o 
   0  17   3       10.20        8.86      7.24 o 
   1  17   3       30.48       25.05      7.91 o 
   2  17   3       25.84       39.76      8.60 o 
   3  17   3      527.40      581.55     21.53 o 
 -10   0   4       73.52       34.85     27.17 o 
  -8   0   4       47.56       49.11      8.07 o 
  -6   0   4      377.98      348.92     19.59 o 
  -4   0   4     1598.89     1629.91     22.85 o 
  -2   0   4      125.67      112.56      4.11 o 
   0   0   4    16059.61    16338.56    195.22 o 
   2   0   4     3811.88     3992.94     73.94 o 
   4   0   4      337.53      323.73      8.29 o 
   6   0   4       63.13       60.78      5.42 o 
   8   0   4     1079.84     1063.60     30.03 o 
  10   0   4       95.09      106.14     18.45 o 
 -11   1   4      162.73      212.97     15.16 o 
 -10   1   4        8.32        1.96      7.20 o 
  -9   1   4      364.92      375.05     13.50 o 
  -8   1   4        2.50        2.33      4.11 o 
  -7   1   4       22.98       13.65      4.29 o 
  -6   1   4      155.25      149.30      5.21 o 
  -5   1   4      121.77      102.98      3.96 o 
  -4   1   4        5.64        4.31      1.86 o 
  -3   1   4      112.85      119.35      3.49 o 
  -2   1   4       63.34       59.05      2.36 o 
  -1   1   4      248.48      228.59      3.77 o 
   0   1   4     4223.50     4351.21     32.71 o 
   1   1   4     2236.23     2137.08     19.46 o 
   2   1   4      746.10      742.22      8.51 o 
   3   1   4      758.20      765.87     11.68 o 
   4   1   4      108.08      119.80      3.73 o 
   5   1   4       26.59       37.23      3.03 o 
   6   1   4      311.69      304.02      6.62 o 
   7   1   4      157.16      148.21      6.03 o 
   8   1   4      104.71       97.53      6.86 o 
   9   1   4      398.38      401.94     11.53 o 
  10   1   4      277.21      274.58     12.84 o 
  11   1   4        6.97       13.75      7.87 o 
 -11   2   4        3.10        8.74      8.56 o 
 -10   2   4       12.57        4.68      6.75 o 
  -9   2   4      186.92      203.50     11.23 o 
  -8   2   4      112.76      120.80      8.43 o 
  -7   2   4      552.34      535.64     17.71 o 
  -6   2   4        1.49        1.38      2.69 o 
  -5   2   4      415.20      384.07      6.62 o 
  -4   2   4      544.98      543.06      7.74 o 
  -3   2   4      618.45      656.74     10.07 o 
  -2   2   4      391.63      434.96      6.06 o 
  -1   2   4      325.74      339.97      5.28 o 
   0   2   4      386.58      395.46      6.03 o 
   1   2   4     3709.39     3554.36     40.05 o 
   2   2   4      114.38      124.98      3.06 o 
   3   2   4      478.85      498.14      7.11 o 
   4   2   4      107.02       95.88      3.53 o 
   5   2   4      528.78      555.55      8.57 o 
   6   2   4       86.05       88.27      6.44 o 
   7   2   4       26.49       14.03      4.21 o 
   8   2   4        0.87        0.00      4.27 o 
   9   2   4        0.02        0.23      4.72 o 
  10   2   4       24.27       27.57      8.88 o 
  11   2   4      139.85      179.48     13.70 o 
 -11   3   4        0.19        7.31      8.05 o 
 -10   3   4       10.85        5.73      6.27 o 
  -9   3   4      230.68      237.45     10.54 o 
  -8   3   4      127.93      137.91      8.72 o 
  -7   3   4       10.14        4.49      3.73 o 
  -6   3   4      849.85      831.48     12.40 o 
  -5   3   4      456.26      430.80      7.14 o 
  -4   3   4      243.15      229.45      4.84 o 
  -3   3   4       37.79       37.16      2.38 o 
  -2   3   4     1392.35     1504.04     14.53 o 
  -1   3   4      489.14      473.90      6.07 o 
   0   3   4     2259.55     2308.77     21.29 o 
   1   3   4       46.14       56.44      2.38 o 
   2   3   4      146.66      179.00      3.82 o 
   3   3   4      298.41      289.21      5.32 o 
   4   3   4      939.12      970.08     11.63 o 
   5   3   4       24.90       38.67      3.12 o 
   6   3   4       86.45       96.66      4.49 o 
   7   3   4       13.60       10.30      3.84 o 
   8   3   4      289.30      271.13     10.42 o 
   9   3   4        0.10        0.07      5.18 o 
  10   3   4       70.81       71.94      8.61 o 
  11   3   4       66.82       78.34      9.47 o 
 -11   4   4       77.23       74.66      9.82 o 
 -10   4   4       10.74        3.56      6.13 o 
  -9   4   4       93.38       97.26      9.00 o 
  -8   4   4       14.22       15.08      5.50 o 
  -7   4   4       77.84       47.24      5.15 o 
  -6   4   4       52.39       66.04      5.70 o 
  -5   4   4       22.31       24.73      2.64 o 
  -4   4   4        5.47        1.20      1.91 o 
  -3   4   4       42.87       38.91      2.64 o 
  -2   4   4     1385.40     1443.81     14.21 o 
  -1   4   4      156.43      177.40      3.46 o 
   0   4   4     1335.19     1334.75     14.16 o 
   1   4   4     1453.82     1494.19     16.89 o 
   2   4   4        7.70        9.45      1.82 o 
   3   4   4      219.56      238.09      4.85 o 
   4   4   4      864.96      879.68     10.99 o 
   5   4   4      355.90      362.64      6.91 o 
   6   4   4      164.41      154.62      5.95 o 
   7   4   4        3.20        1.29      3.36 o 
   8   4   4      291.62      263.01      9.19 o 
   9   4   4      133.78      130.44      9.22 o 
  10   4   4       42.84       21.59      6.95 o 
  11   4   4        0.01        2.03      6.70 o 
 -11   5   4       74.61       79.62     13.21 o 
 -10   5   4       61.13       62.99      8.48 o 
  -9   5   4      161.28      148.84     11.94 o 
  -8   5   4      152.19      156.47      9.05 o 
  -7   5   4     1074.12     1032.41     17.96 o 
  -6   5   4        0.18        0.27      3.18 o 
  -5   5   4      132.03      133.74      5.51 o 
  -4   5   4      970.35      959.26     11.43 o 
  -3   5   4     8166.76     8636.11     61.05 o 
  -2   5   4      175.80      181.66      4.74 o 
  -1   5   4      410.07      377.61      5.61 o 
   0   5   4      431.50      403.19      5.76 o 
   1   5   4      578.16      563.11      8.13 o 
   2   5   4      717.21      796.85      9.54 o 
   3   5   4      468.40      495.36      7.43 o 
   4   5   4      822.09      847.79     12.34 o 
   5   5   4       52.07       52.23      4.01 o 
   6   5   4      584.34      569.35     10.40 o 
   7   5   4       81.48       92.64      6.72 o 
   8   5   4        2.76        5.21      4.60 o 
   9   5   4       49.94       39.48      7.25 o 
  10   5   4       81.71       90.96      9.40 o 
  11   5   4        1.79        6.40      7.49 o 
 -11   6   4       23.30       19.40     10.18 o 
 -10   6   4        0.27        1.09      6.18 o 
  -9   6   4       96.15       98.92      8.69 o 
  -8   6   4        5.81        0.14      4.35 o 
  -7   6   4      321.76      311.61      9.28 o 
  -6   6   4     1944.97     1934.11     24.82 o 
  -5   6   4      462.53      471.84     12.27 o 
  -4   6   4      128.88      131.03      5.33 o 
  -3   6   4     1228.18     1225.19     13.29 o 
  -2   6   4       10.87        4.10      1.89 o 
  -1   6   4     1416.57     1586.43     15.49 o 
   0   6   4        8.23        3.39      1.59 o 
   1   6   4      116.38      102.42      6.03 o 
   2   6   4      120.05      124.06      3.60 o 
   3   6   4        1.52        1.86      2.06 o 
   4   6   4      388.91      373.07     10.24 o 
   5   6   4      180.32      178.91      5.61 o 
   6   6   4      817.84      811.00     14.56 o 
   7   6   4      528.92      484.60     11.82 o 
   8   6   4       71.34       61.92      6.68 o 
   9   6   4       66.60       74.21      8.78 o 
  10   6   4       48.49       22.78      7.88 o 
  11   6   4      105.54      129.73     12.46 o 
 -10   7   4        2.88        1.74      6.20 o 
  -9   7   4      356.50      417.05     16.06 o 
  -8   7   4      236.28      224.86      9.01 o 
  -7   7   4        1.52        1.04      4.34 o 
  -6   7   4      320.42      305.63      8.86 o 
  -5   7   4       30.56       28.71      4.12 o 
  -4   7   4        6.52        4.74      2.80 o 
  -3   7   4        2.60        4.19      2.17 o 
  -2   7   4        9.90        8.77      2.13 o 
  -1   7   4      126.59      155.23      3.94 o 
   0   7   4      854.10      835.52     10.11 o 
   1   7   4      887.67      929.98     13.09 o 
   2   7   4       70.93       87.05      3.82 o 
   3   7   4     1898.03     1835.73     18.66 o 
   4   7   4       61.17       66.84      5.41 o 
   5   7   4     1186.91     1130.82     15.37 o 
   6   7   4      721.84      702.16     13.78 o 
   7   7   4      106.39       91.16      8.48 o 
   8   7   4      690.07      645.42     15.84 o 
   9   7   4        0.40        0.00      6.05 o 
  10   7   4       15.75        2.32      7.11 o 
 -10   8   4        2.82        0.00      6.78 o 
  -9   8   4        8.98        3.00      6.02 o 
  -8   8   4       28.16       21.50      5.52 o 
  -7   8   4      197.76      169.13      7.88 o 
  -6   8   4     2678.98     2577.56     30.92 o 
  -5   8   4     1462.31     1503.29     33.85 o 
  -4   8   4      287.52      293.56      7.03 o 
  -3   8   4      373.07      386.28      7.72 o 
  -2   8   4      101.33       93.17      3.65 o 
  -1   8   4       86.26       86.02      3.40 o 
   0   8   4      155.59      170.76      4.40 o 
   1   8   4        8.79        4.84      2.52 o 
   2   8   4       41.62       54.02      4.05 o 
   3   8   4       19.84       17.74      2.76 o 
   4   8   4      122.97      120.90      5.10 o 
   5   8   4      678.82      639.22     12.65 o 
   6   8   4       30.00       11.90      4.78 o 
   7   8   4        9.34        7.04      5.23 o 
   8   8   4        0.77        4.35      5.14 o 
   9   8   4       98.72      104.23      9.08 o 
  10   8   4        0.28        3.38      7.35 o 
 -10   9   4        5.45        1.59      8.54 o 
  -9   9   4      184.16      196.36     11.32 o 
  -8   9   4       11.52       12.89      5.56 o 
  -7   9   4       12.78       15.99      5.34 o 
  -6   9   4        0.68        0.00      4.02 o 
  -5   9   4      269.01      269.91      8.44 o 
  -4   9   4      717.41      691.03     12.63 o 
  -3   9   4       42.07       52.82      3.92 o 
  -2   9   4       15.48       11.46      5.33 o 
  -1   9   4      111.68      116.49      4.11 o 
   0   9   4        0.18        0.00      2.10 o 
   1   9   4      524.67      546.02      8.50 o 
   2   9   4       77.30       78.30      3.89 o 
   3   9   4       60.52       60.72      3.77 o 
   4   9   4       14.18        2.78      3.22 o 
   5   9   4      175.00      144.93      7.59 o 
   6   9   4      134.39      145.16      8.31 o 
   7   9   4       95.37       86.18      7.68 o 
   8   9   4       64.40       48.49      7.93 o 
   9   9   4       32.34       33.77      7.79 o 
  10   9   4      108.17      132.41     12.30 o 
  -9  10   4      238.47      234.61     13.45 o 
  -8  10   4        7.52        0.40      5.87 o 
  -7  10   4        9.58        3.88      5.42 o 
  -6  10   4      182.83      170.62     12.43 o 
  -5  10   4      184.80      227.01      8.10 o 
  -4  10   4        9.49        2.02      3.57 o 
  -3  10   4       56.84       63.07      4.31 o 
  -2  10   4      181.54      186.16      5.79 o 
  -1  10   4      672.14      670.21     10.94 o 
   0  10   4       49.19       49.97      3.52 o 
   1  10   4      109.48      105.82      4.45 o 
   2  10   4      252.51      230.57      5.89 o 
   3  10   4      224.67      199.57      7.05 o 
   4  10   4        7.25        7.95      4.03 o 
   5  10   4     1197.10     1207.41     21.05 o 
   6  10   4        2.32        0.18      4.84 o 
   7  10   4       13.09        3.26      5.34 o 
   8  10   4        0.00        0.00      5.40 o 
   9  10   4        0.26        0.08      6.61 o 
  -9  11   4       31.65       35.01      8.58 o 
  -8  11   4       35.27       20.76      6.76 o 
  -7  11   4      104.76       87.83      8.39 o 
  -6  11   4       32.14       20.04      6.01 o 
  -5  11   4      131.50      130.10      8.29 o 
  -4  11   4     1455.55     1416.62     23.27 o 
  -3  11   4      435.20      460.67     13.13 o 
  -2  11   4       15.84       10.04      3.92 o 
  -1  11   4       61.88       62.12      6.66 o 
   0  11   4      324.65      316.79      7.71 o 
   1  11   4      161.47      130.03      5.49 o 
   2  11   4       96.23      101.29      6.83 o 
   3  11   4        0.10        0.49      3.90 o 
   4  11   4      766.38      793.77     19.20 o 
   5  11   4       67.91       72.06      8.34 o 
   6  11   4       91.37      120.29      9.87 o 
   7  11   4        5.54       12.38      6.38 o 
   8  11   4       28.21       36.17     11.56 o 
   9  11   4       28.72       24.22      9.20 o 
  -8  12   4       19.04       15.47      7.01 o 
  -7  12   4        2.58        4.51      6.03 o 
  -6  12   4      227.02      200.18      9.87 o 
  -5  12   4      242.26      235.81     10.11 o 
  -4  12   4       41.02       44.43      7.43 o 
  -3  12   4      141.47      128.82      6.86 o 
  -2  12   4       69.40       63.24      5.57 o 
  -1  12   4      293.49      253.98      8.03 o 
   0  12   4       28.43       17.99      6.19 o 
   1  12   4        4.87        3.04      3.80 o 
   2  12   4       36.34       35.57      6.19 o 
   3  12   4        0.06        3.27      4.52 o 
   4  12   4        0.79        0.00      4.71 o 
   5  12   4       84.14       78.68      8.50 o 
   6  12   4       78.99       89.97     10.40 o 
   7  12   4        0.76        3.14      6.51 o 
   8  12   4       18.55        9.52      7.56 o 
  -7  13   4       76.41       89.24      9.27 o 
  -6  13   4        6.67        1.16      5.88 o 
  -5  13   4       25.24       10.49      6.11 o 
  -4  13   4      396.50      376.96     12.12 o 
  -3  13   4       72.25       75.37     12.91 o 
  -2  13   4       36.43       45.71     10.12 o 
  -1  13   4       40.41       21.59      5.29 o 
   0  13   4       36.06       34.43      6.97 o 
   1  13   4      271.01      245.04     16.80 o 
   2  13   4       44.12       38.01      6.78 o 
   3  13   4      672.78      642.65     15.19 o 
   4  13   4       40.37       42.47      7.97 o 
   5  13   4        3.35        5.63      6.29 o 
   6  13   4      105.77      119.87     10.86 o 
   7  13   4       16.99        9.14      7.36 o 
  -7  14   4       86.86      103.52     11.15 o 
  -6  14   4       13.24        2.77      6.74 o 
  -5  14   4       43.66       35.18      7.72 o 
  -4  14   4       45.89       55.91      7.21 o 
  -3  14   4       77.41       72.74      7.62 o 
  -2  14   4        0.65        3.65      5.06 o 
  -1  14   4       19.01       13.09      5.31 o 
   0  14   4      405.69      415.70     17.13 o 
   1  14   4      487.76      482.16     14.84 o 
   2  14   4       38.97       36.79     11.60 o 
   3  14   4       45.07       48.15      7.31 o 
   4  14   4       30.38       33.39      7.61 o 
   5  14   4      249.75      267.14     12.86 o 
   6  14   4      347.18      411.28     16.00 o 
   7  14   4      249.26      228.90     13.53 o 
  -6  15   4        3.64        1.08      6.79 o 
  -5  15   4       50.57       50.07      9.45 o 
  -4  15   4       49.73       63.30      9.31 o 
  -3  15   4        0.02        0.00      6.39 o 
  -2  15   4      236.45      233.51     10.58 o 
  -1  15   4        0.00        0.00      6.07 o 
   0  15   4       89.95       90.36      9.04 o 
   1  15   4        7.32        0.33      6.07 o 
   2  15   4      256.81      257.48     12.01 o 
   3  15   4      332.69      327.08     13.70 o 
   4  15   4      100.69      114.36     10.94 o 
   5  15   4       65.70       77.18     10.65 o 
   6  15   4      185.98      230.84     13.78 o 
  -4  16   4        3.34        0.00      7.12 o 
  -3  16   4       29.19       35.18      8.76 o 
  -2  16   4       73.32       75.36     11.01 o 
  -1  16   4       26.33        8.88      7.14 o 
   0  16   4       68.76       72.56     11.04 o 
   1  16   4        7.49        0.00      6.27 o 
   2  16   4        6.71       13.88      8.92 o 
   3  16   4       70.46       64.32     10.68 o 
   4  16   4      108.11      163.53     14.74 o 
  -3  17   4      202.02      238.41     21.34 o 
  -2  17   4      131.82      137.30     13.69 o 
  -1  17   4      217.39      215.07     12.90 o 
   0  17   4        3.73        3.55      6.91 o 
   1  17   4       26.53       19.59      7.83 o 
   2  17   4       28.24       47.95      8.85 o 
   3  17   4        0.13        4.93      9.02 o 
 -11   0   5       80.67       95.69     16.92 o 
  -9   0   5        1.15        0.00      8.57 o 
  -7   0   5     1938.31     2000.85     47.63 o 
  -5   0   5      138.41      125.60      9.73 o 
  -3   0   5        1.87        1.19      2.27 o 
  -1   0   5     1671.27     1748.65     25.46 o 
   1   0   5      870.70      849.69     19.74 o 
   3   0   5     1289.12     1342.12     19.52 o 
   5   0   5       50.56       47.36      4.84 o 
   7   0   5     2872.89     2775.33     44.91 o 
   9   0   5       70.95       66.19     12.44 o 
  11   0   5        6.78        4.82     10.62 o 
 -11   1   5       38.88       30.73     10.05 o 
 -10   1   5        0.48        0.00      6.75 o 
  -9   1   5      373.21      378.21     12.98 o 
  -8   1   5      122.00      141.84      7.37 o 
  -7   1   5     1091.91     1105.95     17.51 o 
  -6   1   5      250.64      258.32     10.69 o 
  -5   1   5       64.91       64.25      3.53 o 
  -4   1   5     1220.09     1226.69     17.55 o 
  -3   1   5      668.01      757.12      9.35 o 
  -2   1   5       31.83       29.21      2.14 o 
  -1   1   5       51.54       50.17      2.25 o 
   0   1   5    15442.35    15683.36    156.06 o 
   1   1   5     4794.35     4995.80     42.07 o 
   2   1   5      926.27      953.31     10.40 o 
   3   1   5      976.32      991.44     11.23 o 
   4   1   5      667.20      721.67      9.61 o 
   5   1   5      581.63      644.06      9.49 o 
   6   1   5      162.21      163.86      5.34 o 
   7   1   5      266.14      240.94     14.73 o 
   8   1   5       23.20       21.32      4.73 o 
   9   1   5       17.93        9.43      5.36 o 
  10   1   5       26.33        9.14      6.36 o 
  11   1   5       61.01       57.93     10.69 o 
 -11   2   5       45.34       73.16     11.33 o 
 -10   2   5        0.06        2.03      6.25 o 
  -9   2   5       37.52       27.94      6.62 o 
  -8   2   5      770.47      744.46     16.94 o 
  -7   2   5     1028.42      996.37     16.41 o 
  -6   2   5       85.55       80.69      4.67 o 
  -5   2   5      151.31      138.03      4.31 o 
  -4   2   5        3.48        3.72      2.01 o 
  -3   2   5        2.75        2.09      1.74 o 
  -2   2   5       42.25       40.65      2.40 o 
  -1   2   5     1288.79     1339.83     13.08 o 
   0   2   5      108.84      100.40      2.57 o 
   1   2   5      537.25      499.06      8.92 o 
   2   2   5     2481.66     2643.15     22.56 o 
   3   2   5      609.24      604.21     14.66 o 
   4   2   5      221.96      259.41      5.95 o 
   5   2   5      166.45      155.98      4.80 o 
   6   2   5      114.44      114.68      4.88 o 
   7   2   5      491.31      469.57     12.59 o 
   8   2   5        8.26        4.16      4.63 o 
   9   2   5        0.03        2.43      5.32 o 
  10   2   5       43.12       27.38      7.15 o 
  11   2   5       12.06        6.03      7.13 o 
 -11   3   5       17.50       10.27      8.44 o 
 -10   3   5      101.82      101.81      9.59 o 
  -9   3   5        9.91        5.01      5.74 o 
  -8   3   5     1291.08     1313.97     23.43 o 
  -7   3   5      471.60      454.16     10.89 o 
  -6   3   5       40.87       42.13      4.05 o 
  -5   3   5      353.24      396.17      7.13 o 
  -4   3   5      114.39      109.23      3.81 o 
  -3   3   5     1366.53     1462.84     14.95 o 
  -2   3   5        4.61        1.75      1.54 o 
  -1   3   5      465.84      457.19      6.19 o 
   0   3   5       26.94       30.13      3.06 o 
   1   3   5      233.96      212.37      4.34 o 
   2   3   5     1773.02     1871.45     17.34 o 
   3   3   5      801.52      868.53     10.44 o 
   4   3   5      266.74      269.88      5.71 o 
   5   3   5     1010.78      983.14     12.45 o 
   6   3   5      314.00      318.11      7.03 o 
   7   3   5        0.52        0.39      3.54 o 
   8   3   5      176.54      165.59      8.81 o 
   9   3   5       21.33       16.33      6.21 o 
  10   3   5       21.44       13.05      6.60 o 
  11   3   5       91.03      107.00     11.22 o 
 -11   4   5        7.57        1.42      7.21 o 
 -10   4   5      108.84      102.46      9.71 o 
  -9   4   5       87.13      105.60      8.90 o 
  -8   4   5      325.73      311.41     11.13 o 
  -7   4   5       20.82       19.38      4.61 o 
  -6   4   5       55.08       62.22      5.49 o 
  -5   4   5      276.49      289.75      6.48 o 
  -4   4   5       79.47       80.94      3.50 o 
  -3   4   5     2454.51     2679.48     23.71 o 
  -2   4   5     1544.39     1653.23     16.01 o 
  -1   4   5     1868.81     1943.18     19.33 o 
   0   4   5     1043.19     1048.45     12.10 o 
   1   4   5       22.10       24.32      2.11 o 
   2   4   5       61.62       61.62      2.63 o 
   3   4   5     2356.27     2448.40     22.27 o 
   4   4   5       46.87       34.56      3.30 o 
   5   4   5       43.09       36.31      3.55 o 
   6   4   5       45.49       44.46      4.27 o 
   7   4   5      671.68      643.27     11.85 o 
   8   4   5      361.05      335.92     10.30 o 
   9   4   5        6.52        2.30      5.31 o 
  10   4   5        5.99        0.00      6.42 o 
  11   4   5       24.59       30.99      9.17 o 
 -11   5   5       72.00       60.11     10.64 o 
 -10   5   5      219.41      230.47     12.17 o 
  -9   5   5      104.72      104.72     12.35 o 
  -8   5   5       90.50      102.39      8.71 o 
  -7   5   5      244.50      245.01     10.66 o 
  -6   5   5        1.21        2.23      3.27 o 
  -5   5   5      734.75      741.74     12.81 o 
  -4   5   5     2412.57     2554.19     23.42 o 
  -3   5   5      404.63      347.75      6.12 o 
  -2   5   5      718.89      782.79      9.51 o 
  -1   5   5      897.48      962.28     11.89 o 
   0   5   5      454.59      423.69      6.80 o 
   1   5   5      152.24      182.87      4.36 o 
   2   5   5     1561.55     1702.76     16.58 o 
   3   5   5      183.02      203.47      4.82 o 
   4   5   5      835.34      893.53     11.46 o 
   5   5   5      441.39      450.87      8.10 o 
   6   5   5      503.68      461.50      9.55 o 
   7   5   5        9.50        3.07      4.14 o 
   8   5   5     1247.73     1267.46     20.67 o 
   9   5   5      101.95      111.44      9.94 o 
  10   5   5      247.55      265.11     13.58 o 
  11   5   5       16.50        9.34      8.07 o 
 -10   6   5       72.26       79.77     11.02 o 
  -9   6   5        0.74        3.99      6.10 o 
  -8   6   5      195.33      195.44      8.96 o 
  -7   6   5      204.79      193.54      7.92 o 
  -6   6   5      106.43      115.42      6.38 o 
  -5   6   5     1536.94     1553.65     23.53 o 
  -4   6   5     1356.61     1434.88     21.80 o 
  -3   6   5      171.25      193.03      4.62 o 
  -2   6   5        4.90        2.92      1.94 o 
  -1   6   5      656.18      694.06      9.83 o 
   0   6   5      162.73      165.75      3.66 o 
   1   6   5      840.78      872.64     11.21 o 
   2   6   5      261.33      270.12      5.29 o 
   3   6   5      350.01      378.25      6.71 o 
   4   6   5       53.51       53.61      3.72 o 
   5   6   5      116.56      112.62      4.83 o 
   6   6   5     1302.98     1275.41     28.80 o 
   7   6   5        1.54        2.17      4.65 o 
   8   6   5      386.16      376.87     12.17 o 
   9   6   5       25.48       18.43      7.10 o 
  10   6   5      102.56      103.48     10.67 o 
 -10   7   5      172.14      208.82     11.68 o 
  -9   7   5        0.33        1.46      5.93 o 
  -8   7   5      239.93      227.67      9.16 o 
  -7   7   5       22.74       14.77      4.67 o 
  -6   7   5     2416.88     2359.28     29.40 o 
  -5   7   5        0.94        2.60      3.23 o 
  -4   7   5       14.44       16.66      3.13 o 
  -3   7   5        1.54        1.67      2.13 o 
  -2   7   5        1.04        1.28      1.97 o 
  -1   7   5      251.35      266.86      5.16 o 
   0   7   5     1192.48     1279.34     13.69 o 
   1   7   5      963.78     1002.02     11.65 o 
   2   7   5      315.85      293.57      8.59 o 
   3   7   5       40.36       32.69      3.37 o 
   4   7   5      477.94      452.38      8.55 o 
   5   7   5       14.62        6.91      3.52 o 
   6   7   5       43.79       33.72      6.24 o 
   7   7   5       63.14       65.98      6.81 o 
   8   7   5      415.42      402.49     12.72 o 
   9   7   5       46.81       38.23      7.98 o 
  10   7   5        0.00        2.10      7.36 o 
 -10   8   5       37.13       11.10      8.86 o 
  -9   8   5        0.47        3.67      5.97 o 
  -8   8   5      101.56       96.92      7.58 o 
  -7   8   5        0.48        1.70      4.38 o 
  -6   8   5      174.38      190.46      7.68 o 
  -5   8   5     2352.50     2314.85     30.30 o 
  -4   8   5      217.20      218.57      6.30 o 
  -3   8   5        6.08        3.96      2.71 o 
  -2   8   5       29.46       35.14      3.26 o 
  -1   8   5      615.75      608.23      8.73 o 
   0   8   5        0.61        0.91      1.98 o 
   1   8   5        0.92        0.97      1.95 o 
   2   8   5        2.12        0.33      2.24 o 
   3   8   5       11.84        6.56      2.91 o 
   4   8   5        2.81        3.07      2.78 o 
   5   8   5      193.76      178.38      7.93 o 
   6   8   5      133.44      134.59      8.11 o 
   7   8   5        0.06        0.85      4.89 o 
   8   8   5      106.31      117.65      8.80 o 
   9   8   5      467.08      507.53     15.46 o 
  10   8   5      242.09      282.89     14.50 o 
  -9   9   5      108.32       98.19     10.58 o 
  -8   9   5        2.50        3.50      5.75 o 
  -7   9   5       85.64       75.82      7.80 o 
  -6   9   5        8.27        9.24      5.02 o 
  -5   9   5      766.78      756.96     20.68 o 
  -4   9   5      264.02      239.87      8.44 o 
  -3   9   5        1.29        2.06      3.00 o 
  -2   9   5      529.91      515.57     10.29 o 
  -1   9   5     2264.91     2277.14     23.95 o 
   0   9   5      194.03      194.45      8.46 o 
   1   9   5      486.05      476.89      8.76 o 
   2   9   5      421.40      417.89      9.27 o 
   3   9   5       68.42       54.68      4.08 o 
   4   9   5     1294.01     1315.88     20.79 o 
   5   9   5        4.43        3.37      4.24 o 
   6   9   5      509.59      460.44     12.87 o 
   7   9   5        2.79        0.44      5.00 o 
   8   9   5       17.69       11.40      6.36 o 
   9   9   5       35.23       51.26      8.13 o 
  -9  10   5       65.63       81.68     10.47 o 
  -8  10   5        2.28        2.48      6.21 o 
  -7  10   5        4.69        1.79      5.17 o 
  -6  10   5       14.76       14.33      5.38 o 
  -5  10   5       14.50       14.54      4.99 o 
  -4  10   5      174.10      165.16      7.74 o 
  -3  10   5      252.59      251.86      7.33 o 
  -2  10   5        4.56        4.44      3.36 o 
  -1  10   5      345.07      310.80      7.43 o 
   0  10   5      194.61      209.74      6.18 o 
   1  10   5      236.07      251.01      7.47 o 
   2  10   5      835.92      788.14     13.61 o 
   3  10   5      669.84      657.18     14.14 o 
   4  10   5       22.05       12.22      4.74 o 
   5  10   5        8.76        3.81      5.32 o 
   6  10   5      143.62      161.48      9.86 o 
   7  10   5       26.65       24.59      7.30 o 
   8  10   5        9.39        2.64      6.65 o 
   9  10   5      347.93      369.01     15.72 o 
  -8  11   5       34.68       46.13      7.92 o 
  -7  11   5        2.41        1.05      5.40 o 
  -6  11   5       23.67        7.63      5.47 o 
  -5  11   5       26.19       18.95      5.53 o 
  -4  11   5        1.97        1.65      4.41 o 
  -3  11   5      577.26      513.16     12.55 o 
  -2  11   5       84.60       91.77      5.99 o 
  -1  11   5      860.13      831.53     14.31 o 
   0  11   5      447.22      414.16      9.78 o 
   1  11   5       89.34       93.84      5.91 o 
   2  11   5      113.44      113.61      8.34 o 
   3  11   5        9.94        2.59      4.34 o 
   4  11   5        0.11        3.04      4.52 o 
   5  11   5      430.68      443.51     14.50 o 
   6  11   5       21.74        7.34      6.25 o 
   7  11   5       64.17       84.14      9.42 o 
   8  11   5        4.14        2.67      7.16 o 
  -8  12   5       16.73       15.35      7.47 o 
  -7  12   5       25.57       10.85      6.87 o 
  -6  12   5       65.55       71.14     10.34 o 
  -5  12   5        7.77        9.96      5.61 o 
  -4  12   5      113.76      107.43     10.07 o 
  -3  12   5        9.45        2.70      4.13 o 
  -2  12   5        6.33        4.70      4.47 o 
  -1  12   5       16.23        6.67      4.67 o 
   0  12   5      217.93      198.82      9.17 o 
   1  12   5        4.07        3.33      4.28 o 
   2  12   5       19.14       15.36      5.66 o 
   3  12   5      346.90      373.84     11.38 o 
   4  12   5        3.18        2.83      5.59 o 
   5  12   5      109.04       97.67      9.31 o 
   6  12   5       15.72       11.79      6.85 o 
   7  12   5      137.20      129.71     11.21 o 
   8  12   5       55.08       35.76      9.22 o 
  -7  13   5        1.41        2.74      6.36 o 
  -6  13   5        2.48        2.27      6.01 o 
  -5  13   5      364.89      393.14     12.92 o 
  -4  13   5      133.09      146.02      9.22 o 
  -3  13   5       39.71       32.74      6.98 o 
  -2  13   5      157.67      149.86      8.61 o 
  -1  13   5        3.23        2.28      4.71 o 
   0  13   5        7.55        3.60      4.56 o 
   1  13   5      159.32      151.88      8.51 o 
   2  13   5      638.72      664.98     15.43 o 
   3  13   5      901.83      840.81     17.88 o 
   4  13   5       24.32       10.77      6.42 o 
   5  13   5       31.96       31.60      7.58 o 
   6  13   5       34.03       22.07      7.53 o 
   7  13   5      460.26      469.36     17.41 o 
  -6  14   5      208.23      225.86     13.73 o 
  -5  14   5      133.76      147.76     11.68 o 
  -4  14   5       68.84       79.17      9.39 o 
  -3  14   5       16.98        6.80      5.71 o 
  -2  14   5       45.58       35.63      6.32 o 
  -1  14   5       17.65       13.76      5.72 o 
   0  14   5        0.94        1.02      5.32 o 
   1  14   5      513.04      518.65     24.94 o 
   2  14   5       65.61       73.26      7.59 o 
   3  14   5        0.07        0.00      5.32 o 
   4  14   5        4.59        3.87      6.21 o 
   5  14   5       15.75       16.18      7.60 o 
   6  14   5       30.71       30.09      8.72 o 
  -5  15   5      112.50      132.48     13.58 o 
  -4  15   5        3.74        5.64      7.47 o 
  -3  15   5        0.47        0.89      6.57 o 
  -2  15   5       94.61      106.38     15.14 o 
  -1  15   5       50.96       54.40      8.21 o 
   0  15   5        1.27        0.00      6.00 o 
   1  15   5       59.27       67.44     12.30 o 
   2  15   5      251.60      299.10     19.98 o 
   3  15   5        9.46        2.35      6.47 o 
   4  15   5      199.56      217.93     12.70 o 
   5  15   5       76.13       85.66     10.33 o 
  -4  16   5        9.93        7.97      8.23 o 
  -3  16   5        0.11        5.99      7.09 o 
  -2  16   5       58.51       71.37     11.32 o 
  -1  16   5       94.90      107.37     10.20 o 
   0  16   5       27.85       24.56      7.82 o 
   1  16   5      104.52      108.75     10.20 o 
   2  16   5        3.62        4.76      6.83 o 
   3  16   5       12.03        8.08      8.35 o 
   4  16   5       53.06       51.72      9.34 o 
  -2  17   5        0.72        2.75      8.59 o 
  -1  17   5        2.70        1.89      7.20 o 
   0  17   5      294.55      327.51     14.46 o 
   1  17   5       20.69       23.25      8.53 o 
   2  17   5       82.33       91.55     10.58 o 
 -10   0   6        9.63        6.63     11.34 o 
  -8   0   6      694.94      717.33     27.35 o 
  -6   0   6      203.65      209.42      8.08 o 
  -4   0   6      138.54      155.94      7.01 o 
  -2   0   6       11.41       10.81      2.68 o 
   0   0   6      222.85      189.33      5.36 o 
   2   0   6      950.16     1135.26     17.09 o 
   4   0   6        3.80        0.00      2.72 o 
   6   0   6     1925.01     1874.99     28.20 o 
   8   0   6     3565.53     3745.38     79.52 o 
  10   0   6       15.06        6.50      8.25 o 
 -11   1   6        0.43        0.00      7.88 o 
 -10   1   6        0.08        1.25      7.30 o 
  -9   1   6      105.22      106.66      9.13 o 
  -8   1   6       43.54       47.76      5.81 o 
  -7   1   6      421.03      414.46     10.43 o 
  -6   1   6      356.03      323.78      6.93 o 
  -5   1   6      204.73      208.14      6.45 o 
  -4   1   6      165.51      165.34      5.53 o 
  -3   1   6      286.70      318.24      5.80 o 
  -2   1   6     1075.50     1115.56     12.84 o 
  -1   1   6        0.87        1.39      1.52 o 
   0   1   6       89.47       99.45      2.87 o 
   1   1   6     1656.49     1773.11     16.44 o 
   2   1   6     2087.67     2219.54     32.70 o 
   3   1   6       93.39      111.85      3.63 o 
   4   1   6     1980.55     2011.89     19.66 o 
   5   1   6       29.14       32.79      3.21 o 
   6   1   6      641.48      647.71     10.26 o 
   7   1   6      111.43      113.32      6.05 o 
   8   1   6      314.47      299.31      9.73 o 
   9   1   6      156.76      158.59      8.78 o 
  10   1   6       27.70        7.66      6.54 o 
  11   1   6        2.26        0.22      7.63 o 
 -11   2   6       13.69       11.40      9.12 o 
 -10   2   6        5.11        0.81      6.44 o 
  -9   2   6       65.13       58.13      7.67 o 
  -8   2   6      294.22      292.60     11.04 o 
  -7   2   6      250.81      233.87      8.01 o 
  -6   2   6      127.92      118.26      8.88 o 
  -5   2   6      271.93      266.85      6.06 o 
  -4   2   6      651.03      698.78      9.63 o 
  -3   2   6      299.30      322.17      5.91 o 
  -2   2   6       18.53       18.26      2.42 o 
  -1   2   6       67.93       69.73      2.63 o 
   0   2   6     1235.65     1227.50     12.62 o 
   1   2   6       97.93       99.84      2.71 o 
   2   2   6      342.12      347.14      6.32 o 
   3   2   6      525.11      544.50      7.83 o 
   4   2   6     1083.19     1059.67     12.62 o 
   5   2   6       17.74       18.73      2.99 o 
   6   2   6      923.26      887.12     12.43 o 
   7   2   6      852.50      823.19     13.62 o 
   8   2   6      624.35      627.43     13.50 o 
   9   2   6      179.81      160.22      9.69 o 
  10   2   6        3.80        0.48      6.14 o 
  11   2   6       52.24       59.28     10.40 o 
 -11   3   6       41.31       28.51      9.53 o 
 -10   3   6      137.15      164.86     11.54 o 
  -9   3   6       71.34       80.47      8.39 o 
  -8   3   6        0.44        2.85      5.18 o 
  -7   3   6       56.55       63.16      5.56 o 
  -6   3   6       18.79       12.45      3.19 o 
  -5   3   6      110.71      117.31      4.46 o 
  -4   3   6       13.83       18.08      2.67 o 
  -3   3   6      197.33      192.18      4.56 o 
  -2   3   6        1.89        1.13      1.65 o 
  -1   3   6       44.43       58.27      2.40 o 
   0   3   6      149.58      159.87      3.87 o 
   1   3   6      800.18      754.99      9.79 o 
   2   3   6      151.34      162.85      4.33 o 
   3   3   6      162.56      189.28      4.49 o 
   4   3   6        2.82        3.14      2.27 o 
   5   3   6      522.31      504.52     12.26 o 
   6   3   6      323.23      316.93      7.20 o 
   7   3   6      384.38      343.03      8.73 o 
   8   3   6       94.54       86.58      6.28 o 
   9   3   6       81.87       75.89      8.76 o 
  10   3   6       41.93       39.29      8.74 o 
  11   3   6      250.14      237.78     13.63 o 
 -11   4   6        0.06        0.00      7.58 o 
 -10   4   6      128.98      118.86     10.38 o 
  -9   4   6      537.78      528.80     15.26 o 
  -8   4   6      228.16      226.56     10.24 o 
  -7   4   6        1.90        0.25      3.78 o 
  -6   4   6       65.32       65.18      7.61 o 
  -5   4   6       50.16       48.78      3.84 o 
  -4   4   6       20.58       15.42      2.64 o 
  -3   4   6       50.34       57.62      3.20 o 
  -2   4   6     1999.64     2147.76     19.84 o 
  -1   4   6      775.98      844.63     11.00 o 
   0   4   6      246.06      238.88      5.93 o 
   1   4   6      136.84      146.04      3.85 o 
   2   4   6      852.26      928.55     12.14 o 
   3   4   6       13.69       18.74      2.37 o 
   4   4   6     1109.12     1135.91     18.08 o 
   5   4   6       26.16       11.97      3.02 o 
   6   4   6      516.03      499.00      9.04 o 
   7   4   6       55.21       49.28      5.23 o 
   8   4   6       15.77       11.74      5.37 o 
   9   4   6       11.37       20.55      7.11 o 
  10   4   6        4.07        0.68      6.79 o 
  11   4   6        9.25        8.29      8.46 o 
 -10   5   6       20.52       22.46      7.64 o 
  -9   5   6        6.08        5.23      5.89 o 
  -8   5   6      947.63      903.31     19.13 o 
  -7   5   6       12.72        6.27      4.23 o 
  -6   5   6       72.82       72.28      5.61 o 
  -5   5   6        6.61        7.20      4.17 o 
  -4   5   6       22.31       20.28      2.74 o 
  -3   5   6     1191.07     1258.74     13.94 o 
  -2   5   6      121.84      128.18      3.70 o 
  -1   5   6      341.11      339.18      6.42 o 
   0   5   6     1364.32     1549.83     18.72 o 
   1   5   6      113.40      109.12      3.80 o 
   2   5   6      731.54      748.37     10.52 o 
   3   5   6      129.68      120.74      3.92 o 
   4   5   6        0.83        0.00      2.24 o 
   5   5   6      681.98      684.32     10.42 o 
   6   5   6      149.06      146.98      6.63 o 
   7   5   6       16.69        8.78      5.01 o 
   8   5   6       79.41       64.57      7.36 o 
   9   5   6       43.66       33.68      7.72 o 
  10   5   6       13.40        4.88      7.13 o 
 -10   6   6        9.80        8.05      7.06 o 
  -9   6   6       10.20        6.04      6.53 o 
  -8   6   6      126.60      151.31      8.47 o 
  -7   6   6       45.35       37.31      5.66 o 
  -6   6   6      103.08      115.29      9.08 o 
  -5   6   6      423.89      385.90      9.28 o 
  -4   6   6      420.60      426.95      9.41 o 
  -3   6   6      275.81      295.33      5.87 o 
  -2   6   6      805.86      826.19     12.59 o 
  -1   6   6       46.85       46.64      3.39 o 
   0   6   6      718.75      766.02     10.56 o 
   1   6   6      718.34      722.42     10.02 o 
   2   6   6      106.58      127.58      4.42 o 
   3   6   6        4.60        7.00      2.67 o 
   4   6   6       24.80       18.71      3.27 o 
   5   6   6       68.41       66.01      6.17 o 
   6   6   6        0.22        1.79      3.85 o 
   7   6   6       34.75       19.21      5.44 o 
   8   6   6      588.79      623.21     27.54 o 
   9   6   6       85.83      109.61     10.24 o 
  10   6   6      104.81      133.90     11.78 o 
 -10   7   6       24.50       35.84      9.41 o 
  -9   7   6       13.44        5.21      7.95 o 
  -8   7   6        7.57        6.42      4.88 o 
  -7   7   6       71.40       88.03      6.75 o 
  -6   7   6       21.82       12.57      4.47 o 
  -5   7   6     1613.00     1653.82     21.98 o 
  -4   7   6      119.16      113.53      4.98 o 
  -3   7   6        2.14        1.47      2.32 o 
  -2   7   6       12.35        5.93      2.52 o 
  -1   7   6      102.33       99.19      5.45 o 
   0   7   6      309.18      290.91      6.26 o 
   1   7   6      593.39      616.80     10.92 o 
   2   7   6      231.64      231.89      5.84 o 
   3   7   6      211.73      215.50      8.56 o 
   4   7   6        6.21        6.38      2.92 o 
   5   7   6       56.61       53.45      5.21 o 
   6   7   6      242.19      223.20      9.07 o 
   7   7   6       10.25        8.08      7.25 o 
   8   7   6       57.71       56.33      7.31 o 
   9   7   6      318.80      331.28     18.57 o 
  10   7   6      309.71      322.25     15.03 o 
 -10   8   6      142.28      167.34     13.68 o 
  -9   8   6       51.90       58.80      9.91 o 
  -8   8   6        4.43        1.77      5.73 o 
  -7   8   6        1.80        0.00      5.17 o 
  -6   8   6      566.84      501.32     13.24 o 
  -5   8   6     1375.66     1390.34     25.43 o 
  -4   8   6       35.55       39.27      4.51 o 
  -3   8   6       95.43      106.90      5.44 o 
  -2   8   6      875.34      854.88     12.31 o 
  -1   8   6       45.35       38.27      3.49 o 
   0   8   6      639.96      639.91     10.17 o 
   1   8   6        9.19        4.24      3.07 o 
   2   8   6        0.12        0.00      2.93 o 
   3   8   6      126.37      130.03      6.81 o 
   4   8   6      202.49      204.47      6.30 o 
   5   8   6      206.59      188.60      7.93 o 
   6   8   6       76.12       78.30      7.11 o 
   7   8   6      611.22      616.23     15.43 o 
   8   8   6      442.69      448.49     13.86 o 
   9   8   6       54.88       82.07     11.89 o 
  10   8   6       12.02        3.33      8.32 o 
  -9   9   6        1.58        6.05      7.89 o 
  -8   9   6      388.71      362.24     13.20 o 
  -7   9   6      512.89      492.81     14.20 o 
  -6   9   6      218.59      200.82      9.14 o 
  -5   9   6       13.93       15.33      5.28 o 
  -4   9   6       47.78       36.65      5.21 o 
  -3   9   6       10.12        3.25      3.46 o 
  -2   9   6      358.13      363.10      8.73 o 
  -1   9   6      147.61      141.92      5.31 o 
   0   9   6      348.65      347.35      8.55 o 
   1   9   6       40.11       36.63      4.20 o 
   2   9   6        8.89        3.89      3.32 o 
   3   9   6       10.79       12.32      3.60 o 
   4   9   6      127.79      129.66      7.19 o 
   5   9   6     1414.86     1398.63     26.28 o 
   6   9   6       34.25       20.95      6.41 o 
   7   9   6      198.55      214.44     11.54 o 
   8   9   6        0.13        0.00      6.16 o 
   9   9   6        2.89        0.84      7.24 o 
  -9  10   6       29.68       31.50     11.60 o 
  -8  10   6      259.91      228.59     11.63 o 
  -7  10   6      296.00      267.66     11.11 o 
  -6  10   6       63.21       58.82      7.17 o 
  -5  10   6      154.76      146.92      8.29 o 
  -4  10   6      367.41      364.46     10.89 o 
  -3  10   6      426.33      399.10     14.82 o 
  -2  10   6      258.95      240.70     10.45 o 
  -1  10   6      108.96      109.80      6.07 o 
   0  10   6       24.20       14.18      3.75 o 
   1  10   6       26.17       18.74      4.09 o 
   2  10   6       75.52       82.00      6.17 o 
   3  10   6      292.08      268.45      9.58 o 
   4  10   6       88.40       79.08      9.58 o 
   5  10   6        0.27        2.09      5.40 o 
   6  10   6       29.22       10.28      6.61 o 
   7  10   6      231.15      240.48     12.24 o 
   8  10   6      129.16      158.72     11.91 o 
   9  10   6        0.21        5.73      7.56 o 
  -8  11   6      369.70      381.66     13.99 o 
  -7  11   6       12.54        7.93      6.24 o 
  -6  11   6       74.39       86.72      8.10 o 
  -5  11   6       91.58      107.74      9.84 o 
  -4  11   6      164.70      183.27      8.63 o 
  -3  11   6      321.48      292.63     10.25 o 
  -2  11   6       57.59       50.04      7.14 o 
  -1  11   6       68.73       57.49      5.79 o 
   0  11   6        6.93        2.44      3.89 o 
   1  11   6      273.75      282.23      8.46 o 
   2  11   6       79.16       69.26      5.57 o 
   3  11   6      285.02      275.53      9.92 o 
   4  11   6       91.54       83.20     10.28 o 
   5  11   6      653.14      629.91     17.68 o 
   6  11   6        0.05        0.00      6.05 o 
   7  11   6        0.38        0.00      6.29 o 
   8  11   6       14.10       21.49     10.24 o 
  -8  12   6       97.53      109.92     11.83 o 
  -7  12   6        2.60       10.92      6.47 o 
  -6  12   6       26.44       29.21      7.42 o 
  -5  12   6       11.31        5.72      5.79 o 
  -4  12   6       33.13       42.11      7.11 o 
  -3  12   6       41.70       17.79      5.06 o 
  -2  12   6      253.54      255.58      9.83 o 
  -1  12   6     1243.57     1170.59     20.73 o 
   0  12   6       53.36       50.16      5.87 o 
   1  12   6       16.45        8.23      4.35 o 
   2  12   6       71.92       75.88      6.92 o 
   3  12   6      633.68      609.43     14.81 o 
   4  12   6       25.93       10.43      6.40 o 
   5  12   6       38.09       36.70      7.52 o 
   6  12   6       35.11       47.02      8.62 o 
   7  12   6      216.00      254.31     13.70 o 
   8  12   6       78.04       84.20     10.80 o 
  -7  13   6       52.88       68.38     10.50 o 
  -6  13   6      257.49      286.11     13.49 o 
  -5  13   6        5.69        1.56      6.38 o 
  -4  13   6        1.17        0.74      6.02 o 
  -3  13   6      138.80      140.12      9.29 o 
  -2  13   6        1.49        1.44      4.87 o 
  -1  13   6       10.22        0.78      4.68 o 
   0  13   6        8.44        7.21      4.99 o 
   1  13   6        0.22        2.11      4.87 o 
   2  13   6      215.34      195.75      9.10 o 
   3  13   6      217.22      205.03      9.61 o 
   4  13   6        1.31        0.00      5.94 o 
   5  13   6       52.44       30.80      8.00 o 
   6  13   6        0.01        0.82      6.71 o 
   7  13   6        0.44        0.00      7.06 o 
  -6  14   6       19.12       14.63      8.43 o 
  -5  14   6        8.55        0.77      7.34 o 
  -4  14   6      227.47      267.37     13.06 o 
  -3  14   6        0.39        4.77      6.49 o 
  -2  14   6        7.18        3.18      5.42 o 
  -1  14   6       75.65       81.63      7.65 o 
   0  14   6        1.42        2.57      5.47 o 
   1  14   6       80.99       90.77      8.90 o 
   2  14   6       19.15       11.50      6.24 o 
   3  14   6      230.04      246.91     10.97 o 
   4  14   6      164.41      190.09     12.12 o 
   5  14   6       26.65        6.91      7.57 o 
   6  14   6       45.69       39.28      9.27 o 
  -5  15   6       45.95       31.22      9.04 o 
  -4  15   6       48.91       40.02      8.85 o 
  -3  15   6      392.20      433.31     15.90 o 
  -2  15   6      236.83      227.39     10.64 o 
  -1  15   6       11.70        9.90      7.15 o 
   0  15   6      106.98       95.01      9.72 o 
   1  15   6      183.74      198.51     12.07 o 
   2  15   6      127.45      158.92     11.50 o 
   3  15   6        0.06        2.03      6.93 o 
   4  15   6      103.36      102.02     10.89 o 
   5  15   6       15.79       17.44      8.73 o 
  -4  16   6       47.77       54.63     10.08 o 
  -3  16   6        8.88        0.13      7.76 o 
  -2  16   6       77.59       71.63     11.39 o 
  -1  16   6       41.20       44.06      8.95 o 
   0  16   6        8.80        2.20      6.96 o 
   1  16   6       11.10       14.01      7.64 o 
   2  16   6      292.78      292.67     13.60 o 
   3  16   6        9.83        3.61      8.57 o 
  -1  17   6        0.08        2.58      7.84 o 
   0  17   6       12.17       14.96      8.29 o 
   1  17   6        6.63        8.32      7.72 o 
 -11   0   7      142.04      205.87     42.19 o 
  -9   0   7       69.33       74.83     28.03 o 
  -7   0   7      560.02      558.72     17.34 o 
  -5   0   7      357.77      333.20      9.89 o 
  -3   0   7      311.69      296.06     19.16 o 
  -1   0   7        2.39        0.38      2.47 o 
   1   0   7     1031.55     1044.75     30.61 o 
   3   0   7      181.45      221.42      6.87 o 
   5   0   7      466.04      465.22     11.63 o 
   7   0   7      231.74      212.02      9.30 o 
   9   0   7       46.30       59.99     18.45 o 
  11   0   7       10.92        0.00     17.16 o 
 -11   1   7      154.51      185.03     14.76 o 
 -10   1   7      165.81      167.19     13.51 o 
  -9   1   7       46.13       52.48      7.96 o 
  -8   1   7       83.21       85.58      7.89 o 
  -7   1   7      153.54      158.71      7.26 o 
  -6   1   7       52.37       45.50      3.86 o 
  -5   1   7       63.08       76.99      5.04 o 
  -4   1   7        0.20        0.19      2.14 o 
  -3   1   7       12.15       12.87      2.38 o 
  -2   1   7      551.80      572.45      8.09 o 
  -1   1   7       15.68       15.24      2.27 o 
   0   1   7      853.91      926.52     13.17 o 
   1   1   7      461.87      488.04      8.17 o 
   2   1   7       87.87       96.01      3.27 o 
   3   1   7       87.31       90.26      3.56 o 
   4   1   7      118.89      120.53      4.21 o 
   5   1   7       71.16       68.14      3.99 o 
   6   1   7       37.73       33.15      4.25 o 
   7   1   7       43.81       42.93      4.71 o 
   8   1   7       18.89        6.98      5.01 o 
   9   1   7        3.79        0.49      4.97 o 
  10   1   7       53.31       58.09      9.11 o 
  11   1   7        1.54       14.82     12.33 o 
 -11   2   7       26.31       15.64      9.63 o 
 -10   2   7      165.78      198.38     15.23 o 
  -9   2   7        0.39        1.04      6.29 o 
  -8   2   7       43.00       38.94      9.99 o 
  -7   2   7      231.83      228.22     10.57 o 
  -6   2   7        1.03        1.37      3.19 o 
  -5   2   7        9.99        4.98      2.73 o 
  -4   2   7      493.06      488.56      8.12 o 
  -3   2   7      817.54      859.86     11.02 o 
  -2   2   7       22.12       22.06      2.39 o 
  -1   2   7      945.57      954.94     11.06 o 
   0   2   7      320.18      319.66      5.30 o 
   1   2   7     2210.58     2380.89     23.04 o 
   2   2   7      272.86      301.24      7.68 o 
   3   2   7        0.75        0.47      1.93 o 
   4   2   7      313.40      313.49      6.32 o 
   5   2   7       40.68       42.68      3.68 o 
   6   2   7      825.37      781.38     11.72 o 
   7   2   7       24.99       15.64      4.11 o 
   8   2   7      122.76      141.33      7.80 o 
   9   2   7      335.18      331.67     13.39 o 
  10   2   7       16.08        5.05      7.21 o 
  11   2   7       56.22       34.57     11.38 o 
 -10   3   7     1023.45     1059.82     23.40 o 
  -9   3   7      271.69      262.02     11.49 o 
  -8   3   7       11.12        0.21      5.07 o 
  -7   3   7      176.90      175.58      7.46 o 
  -6   3   7      433.94      432.40     11.45 o 
  -5   3   7        6.89        2.66      2.77 o 
  -4   3   7      709.22      761.63     11.50 o 
  -3   3   7      160.74      184.84      5.26 o 
  -2   3   7       78.05       69.79      3.23 o 
  -1   3   7      119.34      100.09      3.13 o 
   0   3   7     1632.23     1671.74     17.75 o 
   1   3   7     1132.33     1149.29     13.53 o 
   2   3   7     1133.80     1211.17     14.40 o 
   3   3   7      447.61      433.05      7.00 o 
   4   3   7       55.14       52.99      3.57 o 
   5   3   7        0.88        0.87      2.58 o 
   6   3   7       82.21       79.66      4.71 o 
   7   3   7       60.83       67.71      5.98 o 
   8   3   7      159.97      166.68      8.01 o 
   9   3   7       82.83       65.54      8.92 o 
  10   3   7       20.38       11.25      7.85 o 
 -10   4   7      139.21      136.39     11.04 o 
  -9   4   7        0.39        3.81      6.14 o 
  -8   4   7     1123.70     1116.61     21.64 o 
  -7   4   7       34.29       34.63      5.68 o 
  -6   4   7        0.01        0.00      3.35 o 
  -5   4   7       18.61       17.05      3.22 o 
  -4   4   7       56.93       72.29      3.90 o 
  -3   4   7      159.49      165.17      4.62 o 
  -2   4   7     2007.63     2151.44     24.36 o 
  -1   4   7      246.82      250.15      5.61 o 
   0   4   7     1318.47     1359.25     17.30 o 
   1   4   7     1322.08     1313.16     15.25 o 
   2   4   7     1655.28     1761.35     18.96 o 
   3   4   7       24.56       28.58      4.46 o 
   4   4   7      105.25      101.85      4.71 o 
   5   4   7       19.00       10.97      3.22 o 
   6   4   7     1657.72     1627.33     20.07 o 
   7   4   7        0.40        0.00      3.94 o 
   8   4   7      182.75      190.64      9.60 o 
   9   4   7       23.79       17.58      7.29 o 
  10   4   7       54.80       65.87      9.62 o 
 -10   5   7       35.98       47.17      8.52 o 
  -9   5   7        2.25        0.00      5.89 o 
  -8   5   7      296.08      287.94     11.05 o 
  -7   5   7      459.79      456.60     11.47 o 
  -6   5   7       69.44       74.87      5.72 o 
  -5   5   7      170.21      155.22      6.99 o 
  -4   5   7       44.36       55.16      3.74 o 
  -3   5   7      208.66      195.20      4.91 o 
  -2   5   7        0.04        0.52      1.74 o 
  -1   5   7      518.83      542.26      8.69 o 
   0   5   7       28.42       18.97      3.16 o 
   1   5   7       13.27        5.32      2.68 o 
   2   5   7      175.91      183.13      7.80 o 
   3   5   7        7.31        6.15      2.54 o 
   4   5   7       10.85        7.01      3.47 o 
   5   5   7       59.00       56.97      4.38 o 
   6   5   7       34.59       27.00      4.64 o 
   7   5   7      260.80      282.85     14.20 o 
   8   5   7       35.54       36.42      6.59 o 
   9   5   7        1.49        0.82      6.10 o 
  10   5   7       54.47       71.87      9.97 o 
 -10   6   7       41.54       65.02     10.66 o 
  -9   6   7        8.51        6.82      7.79 o 
  -8   6   7       32.67       27.58      7.49 o 
  -7   6   7      135.33      143.47      7.81 o 
  -6   6   7       30.58       37.28      5.09 o 
  -5   6   7      204.02      172.91      6.71 o 
  -4   6   7      449.71      448.28      7.96 o 
  -3   6   7      114.08      119.29      4.86 o 
  -2   6   7      336.22      333.56      7.12 o 
  -1   6   7      211.29      215.21      5.46 o 
   0   6   7      559.53      534.32     10.06 o 
   1   6   7       96.71       95.05      4.87 o 
   2   6   7        5.98        4.42      2.83 o 
   3   6   7       28.18       30.04      3.59 o 
   4   6   7      228.82      223.26      6.40 o 
   5   6   7      417.13      395.79     14.26 o 
   6   6   7      443.02      439.53     12.01 o 
   7   6   7      632.71      603.94     14.78 o 
   8   6   7      452.99      441.66     13.55 o 
   9   6   7       28.36       28.09      7.97 o 
  10   6   7      117.79      133.55     22.29 o 
 -10   7   7        2.05        2.42      8.43 o 
  -9   7   7      133.28      158.52     12.54 o 
  -8   7   7       10.89        2.84      5.96 o 
  -7   7   7        8.10        8.72      5.64 o 
  -6   7   7      533.27      546.05     17.38 o 
  -5   7   7      329.20      277.40      9.49 o 
  -4   7   7      208.47      198.18     11.71 o 
  -3   7   7        3.20        3.06      2.72 o 
  -2   7   7      336.86      352.75      7.43 o 
  -1   7   7      795.06      785.12     11.47 o 
   0   7   7      642.68      635.90     11.39 o 
   1   7   7      166.27      137.74      7.02 o 
   2   7   7      485.81      457.85      9.66 o 
   3   7   7        3.69        2.71      3.01 o 
   4   7   7       39.63       43.67      4.40 o 
   5   7   7      697.39      675.03     11.77 o 
   6   7   7      154.47      157.30      8.26 o 
   7   7   7      157.26      160.66      9.18 o 
   8   7   7      188.23      198.24     10.23 o 
   9   7   7      102.73      106.79     11.01 o 
  10   7   7      387.92      494.87     21.26 o 
  -9   8   7      133.14      150.42     12.36 o 
  -8   8   7        3.05        0.38      5.61 o 
  -7   8   7      571.40      538.89     20.11 o 
  -6   8   7      217.46      180.65      8.82 o 
  -5   8   7      103.61      119.21      7.38 o 
  -4   8   7      371.93      370.49      9.49 o 
  -3   8   7      118.25      100.97      5.78 o 
  -2   8   7      161.97      162.61      5.47 o 
  -1   8   7        3.76        1.22      2.83 o 
   0   8   7      680.59      668.66     12.17 o 
   1   8   7      242.27      218.31      7.72 o 
   2   8   7      110.93      108.67      5.81 o 
   3   8   7      243.13      246.83      7.63 o 
   4   8   7      173.78      166.10      6.54 o 
   5   8   7       81.55       87.11      8.84 o 
   6   8   7      177.03      177.87     10.44 o 
   7   8   7      250.08      249.97     11.80 o 
   8   8   7       39.85       53.99      8.55 o 
   9   8   7        0.07        0.33      7.18 o 
  -9   9   7       30.16       42.53      9.20 o 
  -8   9   7       12.52       10.70      6.77 o 
  -7   9   7      600.79      599.35     18.12 o 
  -6   9   7       43.61       53.59      6.84 o 
  -5   9   7        1.81        1.76      3.95 o 
  -4   9   7       37.15       36.53      5.19 o 
  -3   9   7       68.49       61.13      9.25 o 
  -2   9   7      261.13      236.12      9.43 o 
  -1   9   7      197.27      196.78      6.94 o 
   0   9   7      352.50      358.06      8.32 o 
   1   9   7      744.61      753.81     13.34 o 
   2   9   7      449.40      412.03      9.74 o 
   3   9   7     1023.54     1051.88     16.64 o 
   4   9   7      294.37      284.17     10.55 o 
   5   9   7      268.67      281.67     11.70 o 
   6   9   7      424.13      392.55     14.14 o 
   7   9   7       18.41        8.14      6.65 o 
   8   9   7       86.85       81.44     10.03 o 
   9   9   7        5.12        7.70      7.80 o 
  -8  10   7       16.78        8.98      6.81 o 
  -7  10   7      609.17      556.56     15.60 o 
  -6  10   7       18.62       21.09      5.68 o 
  -5  10   7      211.29      199.55      9.75 o 
  -4  10   7        5.39        2.05      4.38 o 
  -3  10   7      156.20      157.64      8.78 o 
  -2  10   7      674.11      595.71     16.02 o 
  -1  10   7        1.50        0.19      3.45 o 
   0  10   7      333.16      320.62     13.71 o 
   1  10   7        1.69        4.35      3.76 o 
   2  10   7      477.84      440.39     10.49 o 
   3  10   7     1008.61      930.35     17.94 o 
   4  10   7     1658.68     1589.57     25.23 o 
   5  10   7       78.65       80.59      8.37 o 
   6  10   7        0.47        0.87      5.91 o 
   7  10   7        0.03        0.66      6.39 o 
   8  10   7       93.63      103.90     10.93 o 
  -8  11   7       42.74       73.10     11.64 o 
  -7  11   7      293.19      252.60     11.57 o 
  -6  11   7       49.00       61.70      7.57 o 
  -5  11   7      176.90      192.81     11.03 o 
  -4  11   7       32.91       26.30      7.39 o 
  -3  11   7        1.47        0.00      4.31 o 
  -2  11   7      350.49      379.71     11.36 o 
  -1  11   7        3.45        5.45      4.71 o 
   0  11   7      235.97      236.66      8.10 o 
   1  11   7      101.38      102.67      6.44 o 
   2  11   7       51.70       39.30      5.05 o 
   3  11   7      221.74      208.45      9.06 o 
   4  11   7      681.44      649.61     15.94 o 
   5  11   7      250.49      239.66     11.63 o 
   6  11   7        0.30        1.16      5.76 o 
   7  11   7        2.04        0.53      6.48 o 
   8  11   7        0.80        3.11      7.27 o 
  -7  12   7       76.28       73.58     10.18 o 
  -6  12   7        2.24        1.18      6.53 o 
  -5  12   7      478.75      469.55     16.19 o 
  -4  12   7      187.09      185.38     11.35 o 
  -3  12   7        0.19        0.00      4.51 o 
  -2  12   7      200.74      170.27      8.86 o 
  -1  12   7      441.30      408.68     12.01 o 
   0  12   7      609.36      581.70     14.09 o 
   1  12   7       20.39       22.22      5.08 o 
   2  12   7        1.36        1.44      4.61 o 
   3  12   7        0.33        0.00      4.64 o 
   4  12   7      139.56      152.12     10.24 o 
   5  12   7      224.66      234.45     12.08 o 
   6  12   7       18.38       15.74      7.60 o 
   7  12   7       24.48       20.84      8.32 o 
  -7  13   7       32.93       34.37      9.66 o 
  -6  13   7        0.30        1.84      7.47 o 
  -5  13   7      349.77      400.36     16.93 o 
  -4  13   7      318.92      305.17     13.40 o 
  -3  13   7       32.95       19.59      6.96 o 
  -2  13   7       11.63        4.57      5.41 o 
  -1  13   7       92.11       90.50      7.76 o 
   0  13   7        0.41        0.96      5.08 o 
   1  13   7      210.77      207.39      9.61 o 
   2  13   7        0.05        0.00      4.75 o 
   3  13   7        1.55        0.00      5.63 o 
   4  13   7      137.50      129.48     10.69 o 
   5  13   7       38.86       48.10     10.61 o 
   6  13   7       91.74       99.20     10.96 o 
  -6  14   7        0.21        2.60      7.95 o 
  -5  14   7       82.12      111.91     13.67 o 
  -4  14   7      156.78      193.34     12.97 o 
  -3  14   7      184.73      203.15     11.70 o 
  -2  14   7        0.07        0.06      5.43 o 
  -1  14   7       12.61        8.33      5.70 o 
   0  14   7      100.41      115.71     10.05 o 
   1  14   7      129.00      150.06     10.94 o 
   2  14   7      321.63      307.63     12.34 o 
   3  14   7      164.99      156.52      9.99 o 
   4  14   7       14.06        8.12      7.56 o 
   5  14   7      105.98      129.00     11.56 o 
   6  14   7       21.38       17.14      8.96 o 
  -4  15   7       31.54       52.28      9.16 o 
  -3  15   7        0.17        0.00      7.03 o 
  -2  15   7       26.85       33.83      7.51 o 
  -1  15   7        8.80       17.89      7.27 o 
   0  15   7       12.08        7.89      6.90 o 
   1  15   7       31.78       36.45     15.15 o 
   2  15   7      161.27      196.01     12.64 o 
   3  15   7       82.71       87.57     10.18 o 
   4  15   7       90.79      105.90     11.07 o 
  -3  16   7       32.95       39.96      9.50 o 
  -2  16   7       23.13       14.52     10.44 o 
  -1  16   7       16.97       14.84      8.06 o 
   0  16   7       42.63       46.32      9.15 o 
   1  16   7       15.11        2.96      7.14 o 
   2  16   7      163.39      198.50     12.68 o 
   3  16   7      164.37      183.49     15.62 o 
 -10   0   8       22.52       23.92     15.02 o 
  -8   0   8       12.42        2.99      6.82 o 
  -6   0   8     2267.79     2291.30     33.25 o 
  -4   0   8        3.68        4.80      4.00 o 
  -2   0   8      870.25      872.69     15.34 o 
   0   0   8      184.10      212.38     10.58 o 
   2   0   8        9.31       14.63      3.30 o 
   4   0   8        1.06        1.44      3.01 o 
   6   0   8     2155.13     2081.92     31.24 o 
   8   0   8       45.73       41.50      8.57 o 
  10   0   8       52.48       60.62     13.28 o 
 -10   1   8       26.37       19.45     13.13 o 
  -9   1   8       48.99       47.03      7.62 o 
  -8   1   8      369.00      378.91     12.48 o 
  -7   1   8       35.70       38.64      6.08 o 
  -6   1   8       39.41       43.07      4.06 o 
  -5   1   8      894.44      914.60     16.47 o 
  -4   1   8       18.63       25.03      3.07 o 
  -3   1   8      161.55      172.15      4.85 o 
  -2   1   8      299.83      297.23      5.86 o 
  -1   1   8     1540.14     1617.14     19.24 o 
   0   1   8      120.33      131.97      6.23 o 
   1   1   8     7159.62     7788.04     72.83 o 
   2   1   8      210.54      201.58      4.60 o 
   3   1   8      571.67      600.79      8.88 o 
   4   1   8      183.86      177.79      5.07 o 
   5   1   8       40.40       29.86      4.70 o 
   6   1   8      299.63      288.55      7.76 o 
   7   1   8       14.58        5.82      3.71 o 
   8   1   8       82.40       87.68      7.52 o 
   9   1   8        0.90        1.02      5.47 o 
  10   1   8       50.96       48.29     10.42 o 
 -10   2   8      186.13      213.50     14.26 o 
  -9   2   8       59.28       70.44      8.80 o 
  -8   2   8        0.28        2.99      5.22 o 
  -7   2   8      202.88      197.02      8.41 o 
  -6   2   8      302.34      295.71      7.93 o 
  -5   2   8        0.36        1.70      2.76 o 
  -4   2   8       33.59       37.75      3.35 o 
  -3   2   8      432.18      448.44      7.62 o 
  -2   2   8      119.50      110.38      3.86 o 
  -1   2   8     5493.23     5861.49     55.86 o 
   0   2   8     2419.33     2560.28     22.73 o 
   1   2   8        4.01        3.40      1.91 o 
   2   2   8      867.94      890.15     10.81 o 
   3   2   8      240.59      269.48      8.63 o 
   4   2   8       58.95       59.94      3.71 o 
   5   2   8      820.35      779.73     11.33 o 
   6   2   8      242.97      237.31     12.72 o 
   7   2   8        3.34        1.99      4.09 o 
   8   2   8      216.12      209.06      9.57 o 
   9   2   8       30.96       27.55      7.66 o 
  10   2   8       28.70       10.96      7.80 o 
 -10   3   8      258.66      275.57     13.08 o 
  -9   3   8     1049.34     1055.28     36.21 o 
  -8   3   8       31.70       18.94      6.17 o 
  -7   3   8        9.37        6.06      4.49 o 
  -6   3   8      220.63      213.92      6.97 o 
  -5   3   8      651.76      676.71     10.59 o 
  -4   3   8      344.40      357.49      7.18 o 
  -3   3   8       52.17       65.88      3.64 o 
  -2   3   8      186.42      205.02      4.89 o 
  -1   3   8     1295.63     1267.45     13.79 o 
   0   3   8      487.85      483.19      7.10 o 
   1   3   8     3241.53     3258.67     31.23 o 
   2   3   8      105.58       92.19      4.01 o 
   3   3   8      328.58      326.70      7.07 o 
   4   3   8      131.72      129.35      5.18 o 
   5   3   8        1.44        2.48      3.03 o 
   6   3   8        4.93        1.82      3.58 o 
   7   3   8      665.89      663.70     13.63 o 
   8   3   8      105.99      119.47     10.03 o 
   9   3   8        6.36        1.69      6.67 o 
  10   3   8       39.90       32.39      9.05 o 
 -10   4   8       19.86       21.79      9.38 o 
  -9   4   8        0.51        0.00      5.95 o 
  -8   4   8      173.89      186.95      9.99 o 
  -7   4   8       20.14       14.90      5.00 o 
  -6   4   8      174.02      176.74      7.72 o 
  -5   4   8      122.83      105.16      4.78 o 
  -4   4   8        3.85        1.32      2.61 o 
  -3   4   8      156.87      156.29      5.95 o 
  -2   4   8      604.53      649.09     11.27 o 
  -1   4   8      234.86      239.07      5.82 o 
   0   4   8      185.67      188.97      5.99 o 
   1   4   8       25.26       29.70      2.55 o 
   2   4   8      237.00      225.92      5.73 o 
   3   4   8        4.52        5.06      2.71 o 
   4   4   8      222.98      206.55      6.09 o 
   5   4   8     1577.65     1535.00     19.07 o 
   6   4   8      886.71      871.30     13.98 o 
   7   4   8      337.25      332.51      9.91 o 
   8   4   8       25.36       19.58      6.36 o 
   9   4   8       16.49       14.01      7.37 o 
  10   4   8       49.47       69.82      9.69 o 
 -10   5   8       65.09       67.56     14.66 o 
  -9   5   8       81.39       59.09      9.84 o 
  -8   5   8      131.30      124.43     10.78 o 
  -7   5   8      381.49      366.93     11.94 o 
  -6   5   8       20.92       14.84      4.98 o 
  -5   5   8       81.85       88.76      6.61 o 
  -4   5   8      154.32      157.97      5.66 o 
  -3   5   8      227.24      221.86      6.26 o 
  -2   5   8      820.26      826.92     12.01 o 
  -1   5   8        1.60        1.27      2.12 o 
   0   5   8      185.65      149.17      5.68 o 
   1   5   8     1157.52     1175.56     16.52 o 
   2   5   8     1038.39     1092.54     15.93 o 
   3   5   8       44.55       42.22      3.85 o 
   4   5   8      255.19      251.81      6.90 o 
   5   5   8       20.85       19.96      4.03 o 
   6   5   8      596.18      638.89     12.95 o 
   7   5   8        1.96        0.00      4.64 o 
   8   5   8      213.70      211.38     10.06 o 
   9   5   8        1.94        0.18      6.56 o 
  10   5   8        5.49        0.00      7.84 o 
 -10   6   8        1.18        0.00      7.66 o 
  -9   6   8       33.35       44.25     12.11 o 
  -8   6   8        1.42        1.41      6.25 o 
  -7   6   8      170.24      176.98      9.46 o 
  -6   6   8      608.88      608.43     14.58 o 
  -5   6   8        4.30        4.41      4.78 o 
  -4   6   8       43.29       31.65      3.95 o 
  -3   6   8      234.90      228.44      6.35 o 
  -2   6   8      148.48      132.08      4.92 o 
  -1   6   8       10.61       11.99      3.37 o 
   0   6   8       80.56       86.40      6.36 o 
   1   6   8      133.61      131.40      5.59 o 
   2   6   8        7.53        2.64      3.09 o 
   3   6   8      439.95      403.74      9.32 o 
   4   6   8       22.59       19.25      3.79 o 
   5   6   8       30.29       32.83      4.91 o 
   6   6   8       83.20      103.69      8.68 o 
   7   6   8      387.82      352.37     14.00 o 
   8   6   8        2.50        3.20      6.13 o 
   9   6   8       80.11       87.95     12.00 o 
  10   6   8        4.98        0.00      8.66 o 
  -9   7   8        4.24        5.33      6.93 o 
  -8   7   8       15.66        2.56      6.37 o 
  -7   7   8      177.31      185.95     10.06 o 
  -6   7   8       86.83       70.29      7.09 o 
  -5   7   8      413.20      446.38     12.92 o 
  -4   7   8      114.31      113.74      6.40 o 
  -3   7   8      143.39      128.76      5.33 o 
  -2   7   8      315.40      319.32      8.37 o 
  -1   7   8     1021.60      977.87     15.22 o 
   0   7   8      993.30      977.58     16.56 o 
   1   7   8      344.84      340.54      8.54 o 
   2   7   8      167.68      151.68      6.11 o 
   3   7   8     2499.33     2469.67     28.85 o 
   4   7   8      130.78      128.01      6.38 o 
   5   7   8      178.74      170.97      7.14 o 
   6   7   8       25.77       16.50     10.61 o 
   7   7   8       20.75       19.32      6.87 o 
   8   7   8      280.71      254.74     12.66 o 
   9   7   8        1.12        5.13      8.48 o 
  -9   8   8        5.77        9.65      8.03 o 
  -8   8   8       15.37        9.20      6.75 o 
  -7   8   8      197.49      184.52     11.30 o 
  -6   8   8      685.65      652.26     15.67 o 
  -5   8   8      378.53      388.90     11.58 o 
  -4   8   8       42.48       34.86      4.97 o 
  -3   8   8       16.16        0.90      4.27 o 
  -2   8   8       99.12       80.00      6.61 o 
  -1   8   8        9.06        6.77      3.53 o 
   0   8   8      366.54      380.34      9.23 o 
   1   8   8       17.33       15.26      3.87 o 
   2   8   8      344.03      319.72      8.72 o 
   3   8   8      709.98      685.82     13.07 o 
   4   8   8       71.57       70.84      7.67 o 
   5   8   8      178.95      159.57      8.37 o 
   6   8   8        5.78        1.20      5.35 o 
   7   8   8       34.69       26.83      7.84 o 
   8   8   8       71.12       79.03      9.53 o 
   9   8   8        0.48        4.84      7.48 o 
  -9   9   8       11.51       10.10      8.45 o 
  -8   9   8        0.11        0.10      6.57 o 
  -7   9   8      362.05      326.73     12.15 o 
  -6   9   8       40.44       18.91      6.20 o 
  -5   9   8       17.31        9.04      5.08 o 
  -4   9   8      265.65      248.43     13.38 o 
  -3   9   8       38.99       23.46      5.42 o 
  -2   9   8     1362.11     1317.81     21.53 o 
  -1   9   8       50.41       52.96      5.20 o 
   0   9   8      332.12      307.48      8.73 o 
   1   9   8      124.62      131.59      8.46 o 
   2   9   8      252.70      262.42      9.42 o 
   3   9   8       70.77       81.54      5.81 o 
   4   9   8      195.27      187.93      9.21 o 
   5   9   8      283.11      256.19     11.35 o 
   6   9   8      340.52      352.33     13.80 o 
   7   9   8      108.27      131.94     10.37 o 
   8   9   8      103.50      127.59     13.71 o 
  -8  10   8      315.83      362.55     16.64 o 
  -7  10   8      139.48      142.72     11.37 o 
  -6  10   8       40.71       33.45      7.75 o 
  -5  10   8        0.20        3.48      5.45 o 
  -4  10   8        0.62        0.70      5.20 o 
  -3  10   8        6.09        3.40      4.58 o 
  -2  10   8       94.72       88.93      7.09 o 
  -1  10   8      753.43      756.52     14.15 o 
   0  10   8      334.45      310.92      9.09 o 
   1  10   8      331.08      317.98      9.25 o 
   2  10   8       25.43       34.94      4.78 o 
   3  10   8      517.43      500.46     15.15 o 
   4  10   8       82.58       74.08     10.65 o 
   5  10   8      236.77      255.04     11.93 o 
   6  10   8       51.40       53.00      8.53 o 
   7  10   8      142.28      173.21     11.72 o 
   8  10   8       38.63       30.18      8.52 o 
  -8  11   8        0.09        0.81      7.86 o 
  -7  11   8       31.28       22.50      8.38 o 
  -6  11   8        7.88        0.27      6.36 o 
  -5  11   8       20.67       26.93      6.99 o 
  -4  11   8       66.79       87.66      8.57 o 
  -3  11   8      206.17      186.98      8.88 o 
  -2  11   8       52.63       48.86      7.64 o 
  -1  11   8      149.03      155.22      8.28 o 
   0  11   8       12.77        6.04      4.40 o 
   1  11   8       53.92       41.87      5.39 o 
   2  11   8      117.15      120.05      7.15 o 
   3  11   8      557.58      537.98     14.15 o 
   4  11   8      264.76      292.39     11.03 o 
   5  11   8        4.60        3.10      6.24 o 
   6  11   8       88.16       98.22     10.14 o 
   7  11   8       16.65       11.42      7.78 o 
  -7  12   8        3.25        1.79      7.93 o 
  -6  12   8       37.70       23.44      9.99 o 
  -5  12   8      123.02      164.18     11.97 o 
  -4  12   8      125.69      163.37     11.17 o 
  -3  12   8       46.32       29.41      6.52 o 
  -2  12   8       67.38       48.52      6.68 o 
  -1  12   8        0.66        1.08      4.77 o 
   0  12   8      182.02      165.12      8.96 o 
   1  12   8      108.33      109.44     11.52 o 
   2  12   8      267.32      239.53      9.93 o 
   3  12   8        4.29        2.18      5.21 o 
   4  12   8        6.44       13.60      6.81 o 
   5  12   8      152.75      170.65     12.21 o 
   6  12   8       27.49       16.95      8.20 o 
   7  12   8       61.95       74.52     10.39 o 
  -6  13   8       64.26       71.60     10.56 o 
  -5  13   8      168.49      190.70     12.89 o 
  -4  13   8       22.08       10.90      7.58 o 
  -3  13   8       42.40       43.51      7.86 o 
  -2  13   8        6.53        1.75      5.21 o 
  -1  13   8       66.43       74.13      7.26 o 
   0  13   8       13.90        7.97      5.44 o 
   1  13   8       64.34       48.26      7.80 o 
   2  13   8       19.90       14.16      5.99 o 
   3  13   8        0.91        4.14      5.43 o 
   4  13   8        3.52        1.28      6.67 o 
   5  13   8       30.01       23.87      8.88 o 
   6  13   8       32.50       30.70      8.84 o 
  -5  14   8       22.60        4.10      7.92 o 
  -4  14   8      265.57      325.45     14.57 o 
  -3  14   8       13.40        7.40      7.47 o 
  -2  14   8        0.00        3.14      5.54 o 
  -1  14   8       31.88       42.01      8.88 o 
   0  14   8       41.05       27.01      8.96 o 
   1  14   8       98.59      112.41     10.17 o 
   2  14   8        1.85        0.83      6.44 o 
   3  14   8       19.58       12.46      6.43 o 
   4  14   8        1.81        2.92      6.89 o 
   5  14   8        0.07        0.00      7.33 o 
  -4  15   8        2.99        0.00      8.11 o 
  -3  15   8       20.41       14.26      8.22 o 
  -2  15   8       37.97       47.14      8.46 o 
  -1  15   8       20.60       24.28      7.83 o 
   0  15   8       43.42       31.84      8.26 o 
   1  15   8      148.67      163.83     11.92 o 
   2  15   8       42.18       37.07      9.88 o 
   3  15   8       98.31      129.28     13.55 o 
   4  15   8      182.80      229.67     13.53 o 
  -2  16   8        5.99        1.77      7.61 o 
  -1  16   8      166.34      184.57     13.51 o 
   0  16   8        2.58        6.64      8.70 o 
   1  16   8        4.01        7.61      7.61 o 
  -9   0   9       71.58       81.80     14.92 o 
  -7   0   9      239.04      237.44     12.27 o 
  -5   0   9       12.22       19.94     11.16 o 
  -3   0   9        0.73        1.36      3.42 o 
  -1   0   9       46.89       66.20      7.72 o 
   1   0   9      380.16      355.02      8.89 o 
   3   0   9      169.93      160.44      6.72 o 
   5   0   9      855.02      773.64     18.45 o 
   7   0   9     2782.66     2716.68     50.20 o 
   9   0   9      100.90       87.63     14.05 o 
 -10   1   9      156.41      154.53     14.90 o 
  -9   1   9      108.19      116.94      9.90 o 
  -8   1   9       29.81       29.01      6.73 o 
  -7   1   9      716.80      728.93     22.13 o 
  -6   1   9      745.46      760.04     12.96 o 
  -5   1   9        0.37        1.61      2.94 o 
  -4   1   9      774.70      808.95     15.23 o 
  -3   1   9      386.55      423.04      8.44 o 
  -2   1   9      613.48      617.94      9.09 o 
  -1   1   9       61.06       70.62      3.48 o 
   0   1   9      260.77      261.04      8.13 o 
   1   1   9       46.78       62.60      3.28 o 
   2   1   9        0.04        3.07      2.08 o 
   3   1   9      440.97      435.29      7.53 o 
   4   1   9      426.57      392.89      7.46 o 
   5   1   9      272.81      250.04      7.17 o 
   6   1   9        0.98        0.74      3.63 o 
   7   1   9      125.10      133.86      7.03 o 
   8   1   9        5.88        8.68      6.33 o 
   9   1   9       21.08       18.48      7.56 o 
  10   1   9        1.63        0.10      8.91 o 
 -10   2   9       23.79       12.54      9.33 o 
  -9   2   9       61.32       54.59      9.54 o 
  -8   2   9      220.44      219.50     12.26 o 
  -7   2   9       70.24       76.20      6.77 o 
  -6   2   9       61.82       53.52      6.41 o 
  -5   2   9      129.54      124.47      5.27 o 
  -4   2   9      502.31      519.08      9.00 o 
  -3   2   9       47.57       59.91      3.70 o 
  -2   2   9        3.96        3.42      2.27 o 
  -1   2   9      809.71      802.04     10.40 o 
   0   2   9      797.19      768.37     10.00 o 
   1   2   9      551.24      610.11      8.83 o 
   2   2   9        4.73        2.69      2.56 o 
   3   2   9      134.07      124.01      4.77 o 
   4   2   9       97.02       90.74      4.98 o 
   5   2   9      576.08      536.06     13.09 o 
   6   2   9      126.70      111.14      6.34 o 
   7   2   9      524.83      546.26     13.25 o 
   8   2   9       18.44       11.40      9.07 o 
   9   2   9      146.95      162.25     13.56 o 
  10   2   9        9.84       13.51      9.88 o 
 -10   3   9      272.72      250.56     18.77 o 
  -9   3   9       81.92       81.37     10.88 o 
  -8   3   9      155.59      153.80     10.03 o 
  -7   3   9      182.93      189.02      8.24 o 
  -6   3   9      129.26      137.81      6.39 o 
  -5   3   9        1.68        1.35      3.02 o 
  -4   3   9      334.36      327.08      8.42 o 
  -3   3   9        0.02        2.11      2.31 o 
  -2   3   9       44.82       47.30      3.31 o 
  -1   3   9      124.35      121.38      4.25 o 
   0   3   9      388.16      387.63      7.43 o 
   1   3   9      308.51      295.57      6.44 o 
   2   3   9       35.88       47.41      3.62 o 
   3   3   9       18.82       16.38      3.21 o 
   4   3   9       10.10        8.23      3.31 o 
   5   3   9     2253.29     2194.20     24.57 o 
   6   3   9      522.66      527.11     13.68 o 
   7   3   9      118.11      136.66      7.81 o 
   8   3   9       96.10       96.21      7.54 o 
   9   3   9      118.32      117.41     10.74 o 
  10   3   9        0.12        0.29      9.29 o 
 -10   4   9       52.56       63.63     15.07 o 
  -9   4   9       31.83       18.04      8.35 o 
  -8   4   9      161.07      178.27     11.94 o 
  -7   4   9       32.77       21.02      6.03 o 
  -6   4   9       51.05       64.42      6.72 o 
  -5   4   9       23.82       21.33      4.04 o 
  -4   4   9       16.64       13.71      3.61 o 
  -3   4   9       73.59       96.26      5.03 o 
  -2   4   9       93.50       87.53      6.61 o 
  -1   4   9      136.71      137.94      7.68 o 
   0   4   9      177.99      169.43      5.97 o 
   1   4   9      236.79      219.13      6.75 o 
   2   4   9      159.09      140.41      5.76 o 
   3   4   9     1073.27     1097.46     22.15 o 
   4   4   9      240.98      216.99      9.95 o 
   5   4   9       22.26       14.65      3.90 o 
   6   4   9       40.36       38.62      5.61 o 
   7   4   9        9.87        2.88      4.77 o 
   8   4   9       79.37       84.78      8.31 o 
   9   4   9        0.53        2.11      7.12 o 
  10   4   9      167.79      182.66     13.10 o 
  -9   5   9       15.31       10.20      8.19 o 
  -8   5   9       31.27       18.25      8.06 o 
  -7   5   9       39.66       34.25      6.74 o 
  -6   5   9      126.93      138.89      8.60 o 
  -5   5   9       10.76        1.21      4.49 o 
  -4   5   9        3.09        1.08      3.12 o 
  -3   5   9       53.16       56.38      4.38 o 
  -2   5   9       21.23       26.41      5.12 o 
  -1   5   9      176.98      179.55      6.29 o 
   0   5   9       56.20       59.61      4.51 o 
   1   5   9       19.56       23.46      3.81 o 
   2   5   9       10.76       11.04      3.58 o 
   3   5   9      126.52      122.05      5.89 o 
   4   5   9      567.72      553.96     11.48 o 
   5   5   9      136.57      140.41      7.40 o 
   6   5   9      340.23      333.03     10.82 o 
   7   5   9       79.70       85.08      8.85 o 
   8   5   9      249.26      246.02     12.47 o 
   9   5   9       65.94       85.59     11.61 o 
  -9   6   9       39.97       38.67      9.46 o 
  -8   6   9        2.50        2.11      6.91 o 
  -7   6   9       61.01       73.80      7.82 o 
  -6   6   9      333.34      338.08     11.26 o 
  -5   6   9      118.58      127.81      7.82 o 
  -4   6   9       44.58       39.92      4.26 o 
  -3   6   9      637.77      642.77     11.15 o 
  -2   6   9        8.65        4.58      3.20 o 
  -1   6   9       53.09       44.10      4.34 o 
   0   6   9      584.32      574.91     11.41 o 
   1   6   9      290.56      308.38      8.32 o 
   2   6   9       89.14       82.60      5.57 o 
   3   6   9       46.36       35.75      5.12 o 
   4   6   9      566.17      558.18     11.77 o 
   5   6   9       10.44        4.44      4.08 o 
   6   6   9      365.18      359.40     16.14 o 
   7   6   9       22.10       14.70      6.77 o 
   8   6   9      105.32      134.47     14.41 o 
   9   6   9       85.57       97.64     14.32 o 
  -9   7   9        9.67        1.39      8.20 o 
  -8   7   9      177.81      193.25     11.54 o 
  -7   7   9       19.16       22.29      6.32 o 
  -6   7   9       37.67       45.06      6.78 o 
  -5   7   9      395.17      363.68     11.11 o 
  -4   7   9      128.27      127.96      8.58 o 
  -3   7   9      597.95      592.57     20.97 o 
  -2   7   9      202.51      192.77      9.50 o 
  -1   7   9      641.01      622.65     12.13 o 
   0   7   9       19.98       21.75      3.95 o 
   1   7   9      416.46      402.42     11.68 o 
   2   7   9        0.42        2.61      3.57 o 
   3   7   9        4.66        1.84      3.70 o 
   4   7   9      572.26      551.01     11.92 o 
   5   7   9       70.93       63.45      5.57 o 
   6   7   9      109.34      146.46     10.28 o 
   7   7   9       51.71       63.61      8.67 o 
   8   7   9       90.98      111.16     10.76 o 
   9   7   9      236.44      269.13     14.01 o 
  -9   8   9       10.56        0.95      8.15 o 
  -8   8   9       51.14       48.23      9.04 o 
  -7   8   9       99.65      109.71      8.92 o 
  -6   8   9        8.18        0.27      4.95 o 
  -5   8   9      634.03      653.59     28.49 o 
  -4   8   9      371.53      348.02     10.91 o 
  -3   8   9      257.18      253.36      9.39 o 
  -2   8   9       14.71       23.98      4.69 o 
  -1   8   9      342.34      342.21      9.16 o 
   0   8   9        2.24        1.47      3.46 o 
   1   8   9      575.76      538.45     14.66 o 
   2   8   9      783.99      764.92     14.12 o 
   3   8   9      253.01      235.89      8.05 o 
   4   8   9      281.63      274.15      8.93 o 
   5   8   9        3.30        0.26      4.60 o 
   6   8   9       52.49       35.43      7.61 o 
   7   8   9      313.15      322.61     13.55 o 
   8   8   9      541.65      581.85     22.67 o 
   9   8   9       10.29        8.63      8.48 o 
  -8   9   9       19.37       13.77      8.21 o 
  -7   9   9        0.00        1.32      6.22 o 
  -6   9   9        7.93        2.64      6.47 o 
  -5   9   9       90.54      131.27     10.06 o 
  -4   9   9      189.98      179.50     10.98 o 
  -3   9   9      328.84      312.16     10.61 o 
  -2   9   9       42.38       38.56      5.63 o 
  -1   9   9      261.55      258.82      8.34 o 
   0   9   9      220.88      220.89      7.87 o 
   1   9   9        1.54        0.00      3.62 o 
   2   9   9       38.58       38.61      5.05 o 
   3   9   9        8.49        5.13      3.90 o 
   4   9   9      497.15      482.53     13.17 o 
   5   9   9       21.28       12.45      6.33 o 
   6   9   9        0.02        0.61      6.05 o 
   7   9   9       32.32       21.51      7.27 o 
   8   9   9       29.77       24.22     11.06 o 
  -8  10   9       80.80       88.85     11.28 o 
  -7  10   9      489.50      510.76     17.63 o 
  -6  10   9      205.54      202.78     11.96 o 
  -5  10   9       54.94       51.08      7.93 o 
  -4  10   9        3.02        0.52      5.18 o 
  -3  10   9        0.00        0.17      4.81 o 
  -2  10   9     1076.77     1013.64     25.35 o 
  -1  10   9      194.52      206.20      7.92 o 
   0  10   9        3.49        2.48      3.89 o 
   1  10   9        1.21        0.95      3.84 o 
   2  10   9       16.00       15.12      4.94 o 
   3  10   9        9.34        4.90      4.36 o 
   4  10   9       58.53       76.84      7.30 o 
   5  10   9       36.92       17.54      7.02 o 
   6  10   9       10.38        3.31      6.71 o 
   7  10   9       15.98        3.69      7.21 o 
   8  10   9       36.40       38.94      9.60 o 
  -7  11   9       11.81        2.03      7.39 o 
  -6  11   9       22.66       13.75      7.93 o 
  -5  11   9      198.26      214.59     12.07 o 
  -4  11   9       59.68       63.14      8.32 o 
  -3  11   9        4.58        0.13      4.76 o 
  -2  11   9       42.63       37.21      6.00 o 
  -1  11   9      101.77      106.75      7.82 o 
   0  11   9        8.62        4.52      4.51 o 
   1  11   9       94.24       97.25      6.85 o 
   2  11   9       73.59       76.15      6.43 o 
   3  11   9        1.44        0.49      4.78 o 
   4  11   9       98.69      105.54      8.53 o 
   5  11   9        1.57        5.30      6.24 o 
   6  11   9      100.67      101.21     14.45 o 
   7  11   9       35.62       43.66      9.25 o 
  -6  12   9        8.32        2.74      7.23 o 
  -5  12   9       70.52       84.96     10.02 o 
  -4  12   9      111.28      105.46     10.22 o 
  -3  12   9       91.90       99.89      9.52 o 
  -2  12   9       71.82       75.29      7.70 o 
  -1  12   9        3.16        5.29      5.06 o 
   0  12   9       12.48        3.29      5.18 o 
   1  12   9       61.49       58.86      5.83 o 
   2  12   9      154.27      172.84     11.85 o 
   3  12   9        9.23        3.04      5.50 o 
   4  12   9      221.05      238.27     12.49 o 
   5  12   9       14.34        3.41      7.29 o 
   6  12   9        0.69        0.00      6.68 o 
  -5  13   9       12.15        5.47      7.53 o 
  -4  13   9      323.55      371.93     15.05 o 
  -3  13   9        8.95        7.13      6.67 o 
  -2  13   9       16.35       14.80      6.23 o 
  -1  13   9       59.99       55.20      7.21 o 
   0  13   9        2.60        3.07      5.47 o 
   1  13   9        0.51        0.00      6.12 o 
   2  13   9      121.80      104.32      9.10 o 
   3  13   9      144.48      135.46     12.04 o 
   4  13   9       12.81       14.47      7.25 o 
   5  13   9       10.92        8.85      7.65 o 
  -4  14   9       32.71       20.80      8.40 o 
  -3  14   9      170.08      174.39     12.47 o 
  -2  14   9       14.06        7.48      6.76 o 
  -1  14   9      124.78       99.81      9.01 o 
   0  14   9        0.82        1.30      6.49 o 
   1  14   9      229.63      252.43     12.86 o 
   2  14   9      137.24      147.08     11.39 o 
   3  14   9        0.02        0.82      6.13 o 
   4  14   9       58.13       67.20      9.69 o 
  -3  15   9       10.67        1.63      7.71 o 
  -2  15   9       51.99       64.33     16.26 o 
  -1  15   9       53.43       51.78      9.39 o 
   0  15   9      100.26      111.40     10.88 o 
   1  15   9       14.96       14.89      7.74 o 
   2  15   9      176.39      186.61     13.01 o 
   3  15   9      373.00      411.42     24.50 o 
 -10   0  10        0.31        0.00     12.52 o 
  -8   0  10       43.87       33.21      8.86 o 
  -6   0  10       36.68       26.04      6.05 o 
  -4   0  10      122.46      125.29      7.56 o 
  -2   0  10     1553.03     1564.89     25.31 o 
   0   0  10      353.11      340.02     11.26 o 
   2   0  10       72.66       72.70      6.80 o 
   4   0  10      143.91      137.55      8.92 o 
   6   0  10      545.39      477.13     16.18 o 
   8   0  10       51.01       66.52     16.88 o 
  10   0  10       56.58       38.25     13.94 o 
 -10   1  10       28.86       21.80     10.10 o 
  -9   1  10      210.20      207.94     13.72 o 
  -8   1  10       85.81       86.52      8.73 o 
  -7   1  10       43.62       36.75      5.78 o 
  -6   1  10      261.76      259.14      8.61 o 
  -5   1  10      359.37      338.60      7.86 o 
  -4   1  10       51.36       49.05      4.04 o 
  -3   1  10       91.17      105.68      4.77 o 
  -2   1  10        3.65        2.07      2.57 o 
  -1   1  10      657.43      679.71      9.77 o 
   0   1  10        0.47        0.23      2.19 o 
   1   1  10        7.69        6.84      2.37 o 
   2   1  10        3.39        4.26      2.84 o 
   3   1  10      714.62      681.07     11.64 o 
   4   1  10       10.95        6.34      3.35 o 
   5   1  10      109.83      117.58      5.89 o 
   6   1  10      166.15      155.39      7.67 o 
   7   1  10       37.41       45.90      6.12 o 
   8   1  10        0.15        0.00      6.61 o 
   9   1  10       18.50       18.56      8.40 o 
  10   1  10       84.76      107.92     16.77 o 
 -10   2  10       14.04        6.31     11.47 o 
  -9   2  10       62.23       57.55     10.17 o 
  -8   2  10        4.52        1.69      6.84 o 
  -7   2  10      191.44      191.12     11.88 o 
  -6   2  10      144.46      153.95      6.73 o 
  -5   2  10      177.20      172.29      6.26 o 
  -4   2  10       15.08       12.05      3.22 o 
  -3   2  10      173.78      179.77      5.33 o 
  -2   2  10      157.61      163.31      4.98 o 
  -1   2  10      548.79      561.11      8.77 o 
   0   2  10      843.97      851.46     13.58 o 
   1   2  10      221.81      234.59      6.03 o 
   2   2  10      241.08      256.82      7.22 o 
   3   2  10       79.78       77.55      5.33 o 
   4   2  10      123.85      104.85      5.35 o 
   5   2  10      698.96      674.81     12.00 o 
   6   2  10       12.44        0.89      3.98 o 
   7   2  10      249.23      238.71     10.24 o 
   8   2  10      134.65      159.93     11.20 o 
   9   2  10       18.39       18.52      9.45 o 
  -9   3  10       86.77       88.37     11.15 o 
  -8   3  10        4.36        2.81      6.74 o 
  -7   3  10      180.39      185.21      9.90 o 
  -6   3  10      101.68      111.31     10.10 o 
  -5   3  10      848.45      876.77     14.21 o 
  -4   3  10       10.85        2.54      3.47 o 
  -3   3  10       67.78       66.55      4.70 o 
  -2   3  10      124.63      118.20      5.20 o 
  -1   3  10     1384.37     1374.49     18.74 o 
   0   3  10      128.50      135.86      5.75 o 
   1   3  10        6.77        8.07      3.18 o 
   2   3  10      361.67      398.61      9.28 o 
   3   3  10       58.41       52.71      4.79 o 
   4   3  10      161.22      184.18      7.11 o 
   5   3  10      266.34      288.59      8.08 o 
   6   3  10       72.43       70.51      5.60 o 
   7   3  10      123.33      135.72      8.55 o 
   8   3  10       48.89       50.04      6.81 o 
   9   3  10       23.40       35.41      9.83 o 
  -9   4  10        5.88        5.82      8.44 o 
  -8   4  10       35.24       23.25      8.25 o 
  -7   4  10       42.77       45.91      8.63 o 
  -6   4  10       23.40       17.48      6.00 o 
  -5   4  10       41.53       46.01      5.16 o 
  -4   4  10       92.48       86.50      5.49 o 
  -3   4  10      279.27      277.29      7.50 o 
  -2   4  10        0.27        0.78      3.08 o 
  -1   4  10     1208.30     1146.65     16.99 o 
   0   4  10      173.50      163.57      6.25 o 
   1   4  10      809.14      816.22     14.61 o 
   2   4  10      430.79      456.38     10.18 o 
   3   4  10      203.95      221.66      7.45 o 
   4   4  10      281.18      296.39      8.68 o 
   5   4  10      134.14      135.24      6.97 o 
   6   4  10      187.25      172.30      7.95 o 
   7   4  10      183.15      189.69      9.50 o 
   8   4  10       37.25       31.51      9.17 o 
   9   4  10        1.14        3.98      8.38 o 
  -9   5  10        0.00        0.00      8.12 o 
  -8   5  10       48.58       39.30      9.17 o 
  -7   5  10      188.66      184.14     10.65 o 
  -6   5  10       39.13       28.40      6.26 o 
  -5   5  10        2.63        1.46      4.61 o 
  -4   5  10       17.61       10.69      3.96 o 
  -3   5  10      716.25      706.20     13.13 o 
  -2   5  10     1209.37     1187.49     17.64 o 
  -1   5  10      660.51      669.30     12.59 o 
   0   5  10      324.85      329.21      8.70 o 
   1   5  10      493.26      454.52     10.22 o 
   2   5  10      304.13      293.99      8.52 o 
   3   5  10       53.44       49.03      5.06 o 
   4   5  10       13.11        6.04      3.97 o 
   5   5  10     1153.83     1089.60     17.93 o 
   6   5  10      325.40      297.96      9.47 o 
   7   5  10      123.62      151.03     10.27 o 
   8   5  10       59.26       58.99     12.18 o 
   9   5  10       65.38       66.14     17.85 o 
  -9   6  10       61.13       51.25     10.09 o 
  -8   6  10       24.86       20.95      8.01 o 
  -7   6  10       29.22       27.84      9.54 o 
  -6   6  10      168.98      157.56      9.43 o 
  -5   6  10        8.96        2.09      5.52 o 
  -4   6  10      988.55      936.33     19.66 o 
  -3   6  10       37.13       26.31      4.65 o 
  -2   6  10       72.49       55.26      5.07 o 
  -1   6  10      639.04      657.28     12.65 o 
   0   6  10      108.14      102.91      5.70 o 
   1   6  10     4764.79     4673.05     46.41 o 
   2   6  10      714.33      690.46     13.11 o 
   3   6  10       50.99       44.39      5.07 o 
   4   6  10        2.96        0.67      3.77 o 
   5   6  10        5.82        3.47      4.23 o 
   6   6  10        2.96        3.34      4.84 o 
   7   6  10       19.57       10.81      6.83 o 
   8   6  10       19.37       32.71      8.35 o 
   9   6  10        2.50        1.61      9.10 o 
  -9   7  10       42.80       46.15      9.92 o 
  -8   7  10       22.81       19.37      8.96 o 
  -7   7  10       64.92       76.27     10.53 o 
  -6   7  10        6.00        1.81      5.65 o 
  -5   7  10      177.01      172.17      9.70 o 
  -4   7  10      236.82      199.66      8.94 o 
  -3   7  10        5.61        0.83      3.81 o 
  -2   7  10        5.70        1.42      3.34 o 
  -1   7  10      231.33      226.28      7.74 o 
   0   7  10       52.27       38.45      4.72 o 
   1   7  10        0.01        1.64      3.57 o 
   2   7  10       80.21       76.19      6.18 o 
   3   7  10      179.17      163.15      8.00 o 
   4   7  10       87.79       93.49     10.20 o 
   5   7  10       21.98       16.33      5.07 o 
   6   7  10       31.80       14.21      8.75 o 
   7   7  10      180.59      180.31     11.95 o 
   8   7  10        3.25        0.00      6.81 o 
  -8   8  10       13.33        5.53      7.73 o 
  -7   8  10       77.37       82.09     12.92 o 
  -6   8  10      278.95      254.47     11.99 o 
  -5   8  10      204.50      183.95     10.57 o 
  -4   8  10      173.09      163.48      8.74 o 
  -3   8  10       75.25       76.92      6.88 o 
  -2   8  10        0.98        0.90      3.69 o 
  -1   8  10      978.73      968.95     16.49 o 
   0   8  10       69.42       89.63      6.12 o 
   1   8  10      145.82      137.08      6.96 o 
   2   8  10     1349.59     1339.76     20.22 o 
   3   8  10      822.96      737.28     14.99 o 
   4   8  10      332.14      332.14      9.86 o 
   5   8  10       60.62       58.31     10.60 o 
   6   8  10        0.27        1.99      5.85 o 
   7   8  10        0.11        1.17      6.54 o 
   8   8  10       36.03       21.35      8.12 o 
  -8   9  10        9.21        3.36      8.02 o 
  -7   9  10        3.98       13.43      7.61 o 
  -6   9  10        0.69        0.00      5.74 o 
  -5   9  10        6.69        4.16      6.25 o 
  -4   9  10       74.65       64.98      8.04 o 
  -3   9  10      294.21      284.23     11.68 o 
  -2   9  10      154.80      161.83      8.68 o 
  -1   9  10       53.99       53.34      6.22 o 
   0   9  10       21.57       30.16      4.79 o 
   1   9  10        9.32        1.19      3.94 o 
   2   9  10      114.04       97.20      6.77 o 
   3   9  10      777.50      765.99     15.03 o 
   4   9  10       75.47       78.77      7.39 o 
   5   9  10        6.72        0.26      6.50 o 
   6   9  10       30.05       15.69      7.46 o 
   7   9  10        4.12        0.55      7.08 o 
   8   9  10      223.81      255.88     14.43 o 
  -7  10  10       12.59        0.00      7.65 o 
  -6  10  10       65.83       59.83      8.91 o 
  -5  10  10       89.44       85.99      9.35 o 
  -4  10  10       22.14        6.25      6.06 o 
  -3  10  10       61.97       44.41      7.31 o 
  -2  10  10        7.51        3.94      4.64 o 
  -1  10  10      165.78      173.73      8.93 o 
   0  10  10       48.97       48.96      6.40 o 
   1  10  10        0.05        1.53      4.75 o 
   2  10  10      200.32      203.37      8.42 o 
   3  10  10      189.05      176.78      8.47 o 
   4  10  10       27.29       27.98      6.03 o 
   5  10  10      221.76      214.07     12.84 o 
   6  10  10       24.24       23.74      8.23 o 
   7  10  10      212.67      240.67     13.50 o 
  -7  11  10       11.49        2.08      8.26 o 
  -6  11  10       14.06        2.79      7.06 o 
  -5  11  10        1.09        0.00      6.68 o 
  -4  11  10        0.46        3.36      5.68 o 
  -3  11  10       17.21        4.33      5.41 o 
  -2  11  10       26.71       21.63      6.17 o 
  -1  11  10       13.79        4.67      5.37 o 
   0  11  10        3.38        2.57      4.33 o 
   1  11  10      305.80      315.69     10.24 o 
   2  11  10        0.02        2.22      4.49 o 
   3  11  10        2.82        1.13      5.37 o 
   4  11  10       89.36      105.34      8.89 o 
   5  11  10      266.56      297.19     20.19 o 
   6  11  10       30.35       40.06      8.79 o 
  -6  12  10        0.30        2.66      7.69 o 
  -5  12  10       14.02        2.09      7.59 o 
  -4  12  10      132.64      128.31     11.05 o 
  -3  12  10      135.91      114.96     10.35 o 
  -2  12  10       87.94       83.02      8.11 o 
  -1  12  10       86.56       84.48      8.08 o 
   0  12  10       60.78       50.64      7.15 o 
   1  12  10       73.12       78.32      9.78 o 
   2  12  10       36.99       26.69      6.68 o 
   3  12  10      440.28      445.55     13.79 o 
   4  12  10        0.73        4.43      6.79 o 
   5  12  10       83.31       82.42     13.41 o 
   6  12  10       11.07        3.55      7.93 o 
  -5  13  10       13.17       10.49      8.07 o 
  -4  13  10        1.02        0.00      6.68 o 
  -3  13  10      564.96      619.32     18.69 o 
  -2  13  10        0.88        3.73      6.07 o 
  -1  13  10        0.82        0.51      5.56 o 
   0  13  10       79.68       67.85      7.88 o 
   1  13  10       18.27       11.50      7.21 o 
   2  13  10       91.38      110.49      9.43 o 
   3  13  10       37.15       29.46      6.91 o 
   4  13  10        4.42        0.00      6.62 o 
   5  13  10       18.39       15.19      8.46 o 
  -3  14  10       85.37       99.70     10.85 o 
  -2  14  10      188.85      228.70     11.63 o 
  -1  14  10       16.97       13.91      6.51 o 
   0  14  10       20.00       19.50      7.89 o 
   1  14  10       50.23       43.75      8.78 o 
   2  14  10      122.97      150.80     11.80 o 
   3  14  10      420.45      478.12     15.21 o 
  -1  15  10       15.41       21.59      9.78 o 
   0  15  10       88.60       98.81     11.11 o 
   1  15  10       87.02       89.17     10.70 o 
  -9   0  11       74.48       59.33     17.31 o 
  -7   0  11       71.13       74.49     13.59 o 
  -5   0  11        0.16        0.16      4.74 o 
  -3   0  11       54.28       50.00      5.70 o 
  -1   0  11      152.24      134.09      6.80 o 
   1   0  11       16.27       22.20      5.34 o 
   3   0  11      197.85      224.32     10.73 o 
   5   0  11       73.38       61.22     11.58 o 
   7   0  11       27.76       13.72      8.11 o 
   9   0  11       14.65       14.00     12.23 o 
  -9   1  11       19.36        6.96     11.15 o 
  -8   1  11       25.88       13.03      8.26 o 
  -7   1  11       76.69       81.73      7.91 o 
  -6   1  11      773.95      819.82     15.63 o 
  -5   1  11      147.09      159.61      6.38 o 
  -4   1  11       10.88       11.98      3.49 o 
  -3   1  11      161.67      147.79      5.48 o 
  -2   1  11      251.76      258.81      7.10 o 
  -1   1  11      182.04      177.90      9.87 o 
   0   1  11      224.97      229.11      6.18 o 
   1   1  11      125.94      116.45      4.93 o 
   2   1  11      143.93      148.91      5.46 o 
   3   1  11      170.04      144.77      6.49 o 
   4   1  11      532.58      467.61     14.72 o 
   5   1  11      164.55      149.51      7.46 o 
   6   1  11      885.48      872.36     16.14 o 
   7   1  11       10.90        9.30      5.55 o 
   8   1  11      419.50      459.76     15.83 o 
   9   1  11       49.10       54.78      9.76 o 
  -9   2  11       55.97       67.93     10.65 o 
  -8   2  11      219.91      216.08     13.33 o 
  -7   2  11      135.63      157.75     10.94 o 
  -6   2  11      613.15      649.29     13.91 o 
  -5   2  11       20.76        9.30      4.87 o 
  -4   2  11      516.61      545.65     10.91 o 
  -3   2  11       12.09       10.20      5.05 o 
  -2   2  11        0.13        1.14      2.95 o 
  -1   2  11      574.31      576.15     11.28 o 
   0   2  11     1017.92     1059.78     16.11 o 
   1   2  11       35.57       35.02      4.20 o 
   2   2  11      110.74      110.33      5.76 o 
   3   2  11       10.68        2.32      3.66 o 
   4   2  11      348.59      344.76      9.40 o 
   5   2  11      374.29      329.00     11.73 o 
   6   2  11       13.15       10.94      5.61 o 
   7   2  11      222.81      238.46     13.31 o 
   8   2  11      137.54      122.40     16.46 o 
   9   2  11       41.97       45.34     18.02 o 
  -9   3  11       49.03       57.61     10.42 o 
  -8   3  11      450.13      417.97     19.07 o 
  -7   3  11       55.11       59.55      8.55 o 
  -6   3  11      118.66      130.04      7.80 o 
  -5   3  11       13.87       10.66      4.22 o 
  -4   3  11       21.15       17.77      4.13 o 
  -3   3  11       56.48       66.37      4.98 o 
  -2   3  11      908.52      929.86     15.29 o 
  -1   3  11       31.38       26.61      4.24 o 
   0   3  11     1438.09     1405.40     19.59 o 
   1   3  11      104.51      104.88      5.81 o 
   2   3  11        4.00        1.71      3.62 o 
   3   3  11        1.59        0.77      3.69 o 
   4   3  11        6.97        5.50      4.24 o 
   5   3  11      163.29      199.46      8.22 o 
   6   3  11      137.78      138.80      8.59 o 
   7   3  11      254.93      265.68     12.43 o 
   8   3  11       23.18       21.01     11.35 o 
   9   3  11        9.55        0.00     11.22 o 
  -9   4  11      102.34      124.48     15.96 o 
  -8   4  11       37.64       46.38      8.87 o 
  -7   4  11       18.73       12.22      6.39 o 
  -6   4  11       41.77       48.83      6.95 o 
  -5   4  11      278.90      259.39      8.17 o 
  -4   4  11        0.15        1.02      3.89 o 
  -3   4  11       36.18       34.11      7.43 o 
  -2   4  11      945.18      948.88     15.77 o 
  -1   4  11      568.58      546.87     15.94 o 
   0   4  11      629.17      626.17     12.25 o 
   1   4  11      752.80      739.42     13.54 o 
   2   4  11       75.48       86.89      5.85 o 
   3   4  11     1258.88     1213.86     18.65 o 
   4   4  11       58.15       52.16      7.44 o 
   5   4  11        6.38        4.29      4.40 o 
   6   4  11       37.46       26.03      6.98 o 
   7   4  11       13.86       14.68      6.32 o 
   8   4  11        5.58        6.86      9.25 o 
   9   4  11       30.37       16.59     12.61 o 
  -9   5  11        8.72        7.53      8.69 o 
  -8   5  11        8.46        5.18      7.55 o 
  -7   5  11      358.66      374.35     12.97 o 
  -6   5  11      120.47      123.17      9.97 o 
  -5   5  11       16.97       14.86      6.12 o 
  -4   5  11       32.39       30.14      5.67 o 
  -3   5  11       88.84       87.19      6.13 o 
  -2   5  11      943.52      964.21     16.15 o 
  -1   5  11      143.15      156.83      6.91 o 
   0   5  11        0.22        2.56      3.61 o 
   1   5  11     1005.40      981.92     16.29 o 
   2   5  11      464.51      452.50     10.73 o 
   3   5  11      240.97      236.14      8.25 o 
   4   5  11       32.25       36.17      5.21 o 
   5   5  11       34.72       21.67      5.06 o 
   6   5  11       16.30       11.29      5.26 o 
   7   5  11       15.13        0.64      6.65 o 
   8   5  11        1.98        2.15      7.04 o 
   9   5  11        6.05        3.89     12.84 o 
  -8   6  11        0.07        2.91      8.23 o 
  -7   6  11      115.82      118.11     10.68 o 
  -6   6  11      161.53      167.48     11.35 o 
  -5   6  11       19.00       17.06      6.25 o 
  -4   6  11      163.27      155.51      8.36 o 
  -3   6  11      237.09      209.05      8.94 o 
  -2   6  11       36.80       29.69      4.81 o 
  -1   6  11      537.79      561.74     12.04 o 
   0   6  11        3.57        2.65      3.84 o 
   1   6  11     1004.04     1012.86     25.31 o 
   2   6  11       22.04       14.04      4.00 o 
   3   6  11      266.41      240.38     11.23 o 
   4   6  11       39.91       39.48      5.50 o 
   5   6  11      219.94      232.30      8.73 o 
   6   6  11       99.48      103.72      9.21 o 
   7   6  11        8.22       11.41      6.92 o 
   8   6  11        5.68        0.09      7.59 o 
  -8   7  11       15.15        5.19      9.15 o 
  -7   7  11       34.63       54.67      9.01 o 
  -6   7  11      112.04      113.66     12.18 o 
  -5   7  11      360.86      345.18     13.27 o 
  -4   7  11       50.26       58.58      7.31 o 
  -3   7  11       20.77       17.68      4.87 o 
  -2   7  11       13.62       11.50      4.30 o 
  -1   7  11      106.08      116.58      6.81 o 
   0   7  11      142.78      157.73      7.81 o 
   1   7  11       16.86       16.63      4.47 o 
   2   7  11      655.70      647.07     13.49 o 
   3   7  11       90.09       85.91      6.47 o 
   4   7  11      163.03      162.27      7.97 o 
   5   7  11       76.62       66.18      9.54 o 
   6   7  11      162.30      184.54     11.34 o 
   7   7  11      204.72      228.59     12.87 o 
   8   7  11        1.95        2.19      7.67 o 
  -8   8  11       37.79       62.39     10.08 o 
  -7   8  11        3.42        8.12      7.68 o 
  -6   8  11        4.16        3.96      6.94 o 
  -5   8  11        1.34        4.36      5.94 o 
  -4   8  11        5.61        1.55      5.59 o 
  -3   8  11       87.76       84.42      7.46 o 
  -2   8  11      292.44      284.03      9.28 o 
  -1   8  11        3.28        0.58      4.31 o 
   0   8  11       25.87       19.31      4.83 o 
   1   8  11       25.79       20.16      4.87 o 
   2   8  11      341.27      328.31      9.90 o 
   3   8  11       41.34       52.90      5.83 o 
   4   8  11        0.02        0.87      4.29 o 
   5   8  11        0.56        3.17      5.34 o 
   6   8  11        1.10        2.01      6.58 o 
   7   8  11        4.37        0.00      6.71 o 
   8   8  11        7.04        0.75      7.87 o 
  -7   9  11      172.35      230.28     13.51 o 
  -6   9  11       87.39       74.23     10.53 o 
  -5   9  11       35.11       62.39      8.68 o 
  -4   9  11       90.49       84.99      8.81 o 
  -3   9  11        0.46        0.15      4.62 o 
  -2   9  11      175.49      173.37      9.03 o 
  -1   9  11        3.27        1.41      4.25 o 
   0   9  11       41.11       31.47      5.46 o 
   1   9  11      110.71      107.44      7.27 o 
   2   9  11       57.17       67.49      7.47 o 
   3   9  11        6.61        3.56      4.44 o 
   4   9  11        0.76        1.46      5.22 o 
   5   9  11       16.86        3.65      6.75 o 
   6   9  11       87.91      105.55     10.53 o 
   7   9  11       69.73       67.67     10.10 o 
  -7  10  11       25.76       41.69      9.62 o 
  -6  10  11        0.02        2.61      6.60 o 
  -5  10  11        0.75        0.00      6.41 o 
  -4  10  11        0.00        0.00      5.58 o 
  -3  10  11        1.96        6.21      5.59 o 
  -2  10  11       29.35       18.17      5.92 o 
  -1  10  11       16.63        9.94      5.46 o 
   0  10  11       13.31        4.69      4.76 o 
   1  10  11       19.16       18.65      5.30 o 
   2  10  11       13.65       10.30      5.20 o 
   3  10  11      116.61      120.44      7.89 o 
   4  10  11       99.77      129.01      9.36 o 
   5  10  11       39.03       40.57      8.48 o 
   6  10  11      113.04      133.43     11.70 o 
  -6  11  11        2.67        3.88      7.72 o 
  -5  11  11      169.47      185.67     12.57 o 
  -4  11  11        6.35        4.73      6.42 o 
  -3  11  11       47.31       48.16      7.52 o 
  -2  11  11        9.31        8.18      6.09 o 
  -1  11  11       60.47       56.57      7.27 o 
   0  11  11       24.49       21.86      7.06 o 
   1  11  11       16.08        7.70      5.22 o 
   2  11  11       42.26       42.01      6.36 o 
   3  11  11       95.73       90.91      8.50 o 
   4  11  11      111.58       93.50      8.94 o 
   5  11  11        0.16        4.17      6.63 o 
   6  11  11        1.17        8.13      8.30 o 
  -5  12  11       55.43       43.72      9.09 o 
  -4  12  11       20.32        7.74      7.68 o 
  -3  12  11       26.93       29.79      8.24 o 
  -2  12  11        2.23        0.69      5.93 o 
  -1  12  11      183.64      203.92     10.83 o 
   0  12  11       98.65       96.04      8.59 o 
   1  12  11        0.69        2.05      5.14 o 
   2  12  11      170.45      164.70     14.20 o 
   3  12  11       47.68       44.70      7.39 o 
   4  12  11        0.51        1.08      7.15 o 
   5  12  11      132.67      145.49     12.45 o 
  -4  13  11       12.03        9.05      8.36 o 
  -3  13  11       90.82       63.14      9.60 o 
  -2  13  11      159.74      168.89     10.87 o 
  -1  13  11       61.12       67.66      8.27 o 
   0  13  11      123.86      128.81      9.55 o 
   1  13  11       97.21      111.90     11.16 o 
   2  13  11       69.93       74.04     10.57 o 
   3  13  11       62.68       79.41     10.49 o 
   4  13  11        5.35        0.00      7.47 o 
  -2  14  11       16.62        1.76      7.00 o 
  -1  14  11        0.29        0.69      7.25 o 
   0  14  11      116.80      112.41     11.24 o 
   1  14  11      183.10      199.69     13.30 o 
   2  14  11       46.03       29.33      8.80 o 
  -8   0  12      177.30      189.65     32.61 o 
  -6   0  12       50.30       51.26      9.19 o 
  -4   0  12        0.09        0.47      5.49 o 
  -2   0  12       10.23        3.63      4.53 o 
   0   0  12      144.79      135.79     12.59 o 
   2   0  12      533.38      567.36     16.33 o 
   4   0  12      240.32      250.24     12.04 o 
   6   0  12      197.66      213.61     12.42 o 
   8   0  12       15.06       24.79     11.73 o 
  -9   1  12        1.84        3.91     16.78 o 
  -8   1  12        2.23        5.20      7.89 o 
  -7   1  12        8.80        8.32      6.26 o 
  -6   1  12      427.16      442.29     11.88 o 
  -5   1  12      442.28      450.09     10.61 o 
  -4   1  12      119.20      128.12      6.65 o 
  -3   1  12      323.77      320.48      8.40 o 
  -2   1  12       85.70      100.73      6.05 o 
  -1   1  12        0.61        3.00      3.52 o 
   0   1  12      138.73      123.88      6.54 o 
   1   1  12      205.54      216.36      8.29 o 
   2   1  12      127.04      128.48      8.05 o 
   3   1  12       30.98       30.75      5.59 o 
   4   1  12      221.35      183.92     10.42 o 
   5   1  12      118.64      102.61      7.98 o 
   6   1  12      126.77      130.52      8.81 o 
   7   1  12        4.90        0.18      6.15 o 
   8   1  12       46.04       63.51     10.77 o 
   9   1  12      140.53      195.70     17.25 o 
  -9   2  12        0.04        0.00      8.44 o 
  -8   2  12        8.21        4.32      7.95 o 
  -7   2  12      566.41      565.14     17.73 o 
  -6   2  12      247.44      229.55     11.52 o 
  -5   2  12       14.82        5.28      4.30 o 
  -4   2  12       11.55        3.80      4.09 o 
  -3   2  12       43.06       42.19      5.05 o 
  -2   2  12      181.06      187.28      7.25 o 
  -1   2  12      105.13      102.63      6.11 o 
   0   2  12      158.28      154.73      6.53 o 
   1   2  12      222.58      221.32      8.03 o 
   2   2  12      172.63      170.18      7.99 o 
   3   2  12        8.36       10.37      4.91 o 
   4   2  12      256.38      232.20      9.51 o 
   5   2  12       16.83        7.43      5.39 o 
   6   2  12       21.43       27.42      8.34 o 
   7   2  12        4.07        0.00      6.52 o 
   8   2  12       13.44        8.09      9.74 o 
  -8   3  12      640.63      628.29     24.32 o 
  -7   3  12       37.40       29.06      8.39 o 
  -6   3  12       12.16        5.74      5.98 o 
  -5   3  12        5.56        3.42      4.56 o 
  -4   3  12      328.71      324.79      9.54 o 
  -3   3  12      575.04      567.19     12.83 o 
  -2   3  12      334.53      316.44      9.22 o 
  -1   3  12        4.22        6.35      3.76 o 
   0   3  12      626.66      598.73     12.20 o 
   1   3  12       72.93       77.92      7.84 o 
   2   3  12      436.15      438.90     10.61 o 
   3   3  12      513.00      498.27     11.42 o 
   4   3  12       15.56       18.56      8.46 o 
   5   3  12        0.03        0.27      4.79 o 
   6   3  12      247.29      262.99     10.89 o 
   7   3  12      350.05      357.83     14.25 o 
   8   3  12       24.56       42.96      8.75 o 
  -8   4  12       17.19        3.40      8.07 o 
  -7   4  12      137.33      132.10     10.74 o 
  -6   4  12     1172.87     1173.87     24.81 o 
  -5   4  12      295.45      310.16      9.73 o 
  -4   4  12       54.00       58.05      5.90 o 
  -3   4  12      178.11      187.89      7.65 o 
  -2   4  12        5.44        2.70      3.81 o 
  -1   4  12     1699.02     1681.82     22.91 o 
   0   4  12        3.12        2.95      3.76 o 
   1   4  12        6.55        1.02      3.75 o 
   2   4  12      117.07      102.57     11.24 o 
   3   4  12        3.69        0.34      4.63 o 
   4   4  12      696.37      708.36     26.30 o 
   5   4  12      263.64      251.98      9.19 o 
   6   4  12      458.04      453.93     14.57 o 
   7   4  12       74.06       59.24      8.86 o 
   8   4  12       18.03       22.29     10.55 o 
  -8   5  12       60.37       47.33     11.22 o 
  -7   5  12       33.45       35.46      8.20 o 
  -6   5  12      158.43      166.75     15.40 o 
  -5   5  12      100.61      100.13      8.94 o 
  -4   5  12       48.75       49.11      8.34 o 
  -3   5  12       36.24       40.38      5.38 o 
  -2   5  12       82.86       93.41      6.45 o 
  -1   5  12      313.75      314.74      9.37 o 
   0   5  12        0.51        0.54      3.63 o 
   1   5  12       42.30       35.23      5.09 o 
   2   5  12        3.01        2.65      4.10 o 
   3   5  12      194.63      176.67      7.90 o 
   4   5  12       65.18       71.92      6.49 o 
   5   5  12        0.30        0.00      4.40 o 
   6   5  12        7.47        5.42      5.39 o 
   7   5  12      251.73      264.02     15.60 o 
   8   5  12        5.70        1.04      9.36 o 
  -8   6  12        8.77        9.75      9.43 o 
  -7   6  12        1.82        0.80      6.68 o 
  -6   6  12      225.91      232.43     11.91 o 
  -5   6  12       25.11       18.84      7.06 o 
  -4   6  12        7.74        5.95      5.22 o 
  -3   6  12       97.14      107.85      7.05 o 
  -2   6  12      441.56      427.47     11.04 o 
  -1   6  12       34.46       28.54      5.02 o 
   0   6  12      836.73      808.11     19.73 o 
   1   6  12      462.94      452.73     14.76 o 
   2   6  12       21.68       10.81      4.55 o 
   3   6  12      122.94      132.68      7.46 o 
   4   6  12      170.50      179.66      9.83 o 
   5   6  12       14.25       10.76      5.49 o 
   6   6  12       45.10       39.97      7.14 o 
   7   6  12       22.87       18.62      8.16 o 
   8   6  12        2.30        2.93      9.68 o 
  -7   7  12        9.11        2.06      7.12 o 
  -6   7  12       78.12       76.58      9.47 o 
  -5   7  12      149.15      148.58     10.87 o 
  -4   7  12      431.74      396.37     12.55 o 
  -3   7  12      217.79      194.28      9.28 o 
  -2   7  12        9.06        3.82      4.43 o 
  -1   7  12      636.93      630.40     13.53 o 
   0   7  12        3.57        5.23      4.58 o 
   1   7  12      301.01      274.05      9.31 o 
   2   7  12      446.20      402.84     11.05 o 
   3   7  12      445.46      448.04     11.73 o 
   4   7  12        3.21        0.56      4.30 o 
   5   7  12      183.87      197.29      9.08 o 
   6   7  12        8.51        8.79      6.91 o 
   7   7  12       31.78       32.83      8.79 o 
  -7   8  12        0.31        0.00      6.78 o 
  -6   8  12        0.51        2.11      6.92 o 
  -5   8  12       71.00       63.75      8.96 o 
  -4   8  12        0.38        0.15      5.96 o 
  -3   8  12       78.10       94.97      7.99 o 
  -2   8  12      572.65      586.83     13.45 o 
  -1   8  12      127.97      139.56      7.93 o 
   0   8  12        2.58        0.00      4.10 o 
   1   8  12      154.61      175.09      8.35 o 
   2   8  12       90.74       96.75     11.93 o 
   3   8  12       82.75       92.67      7.49 o 
   4   8  12        0.27        0.00      4.69 o 
   5   8  12        0.58        0.19      5.71 o 
   6   8  12        0.87        1.18      7.05 o 
   7   8  12       79.29       76.14     10.59 o 
  -6   9  12        0.01        3.75      7.41 o 
  -5   9  12      105.57       92.58     11.15 o 
  -4   9  12        5.89       12.39      6.82 o 
  -3   9  12       61.16       61.45      7.62 o 
  -2   9  12       38.53       38.03      7.14 o 
  -1   9  12        1.51        1.80      4.53 o 
   0   9  12      335.87      321.97     10.21 o 
   1   9  12      103.38       96.89      7.36 o 
   2   9  12      239.07      232.88      9.16 o 
   3   9  12       15.05        0.73      4.96 o 
   4   9  12       47.27       37.58      7.29 o 
   5   9  12       13.72        2.48      6.99 o 
   6   9  12       13.68        8.28      7.77 o 
  -6  10  12        6.29        0.71      7.24 o 
  -5  10  12       50.13       48.41      9.05 o 
  -4  10  12       73.22       84.59     10.53 o 
  -3  10  12      438.11      448.91     18.05 o 
  -2  10  12      278.57      275.75     11.64 o 
  -1  10  12       44.32       54.51      7.24 o 
   0  10  12      159.96      182.83      8.65 o 
   1  10  12       55.57       53.82      6.34 o 
   2  10  12      194.78      198.83      9.33 o 
   3  10  12      348.44      329.94     11.02 o 
   4  10  12        0.29        0.00      5.56 o 
   5  10  12        0.47        0.00      7.08 o 
   6  10  12       41.74       49.84      9.66 o 
  -5  11  12       84.05      101.96     16.31 o 
  -4  11  12       23.90       10.82      8.12 o 
  -3  11  12        2.70        0.00      6.29 o 
  -2  11  12       97.33      100.64      8.23 o 
  -1  11  12        4.11        0.86      5.31 o 
   0  11  12      144.30      149.69      9.75 o 
   1  11  12       18.60       17.72      5.73 o 
   2  11  12       15.33       20.31      6.09 o 
   3  11  12       33.84       31.88      7.26 o 
   4  11  12       71.13       70.25     10.73 o 
   5  11  12        3.38        6.00      7.84 o 
  -4  12  12        2.38        1.84      7.05 o 
  -3  12  12        0.53        0.78      7.26 o 
  -2  12  12       25.84       20.88      9.08 o 
  -1  12  12       26.92       19.48      7.02 o 
   0  12  12      365.65      394.44     15.28 o 
   1  12  12        9.00        9.56      6.46 o 
   2  12  12        3.73        1.00      6.46 o 
   3  12  12       51.40       59.37     18.17 o 
   4  12  12        8.16        0.17      7.28 o 
  -3  13  12       42.12       33.88      9.28 o 
  -2  13  12       10.66        5.76      6.13 o 
  -1  13  12        0.07        0.43      5.96 o 
   0  13  12        0.09        1.26      6.06 o 
   1  13  12       19.11       18.80      8.16 o 
   2  13  12       26.81       20.86      7.02 o 
  -7   0  13       99.33      109.01     16.02 o 
  -5   0  13      196.71      187.91     19.74 o 
  -3   0  13      225.78      214.77     11.67 o 
  -1   0  13        8.27        0.62      7.41 o 
   1   0  13      381.06      412.36     19.16 o 
   3   0  13       13.89        0.00      8.14 o 
   5   0  13      162.19      156.10     15.56 o 
   7   0  13       40.07       17.34     11.93 o 
  -8   1  13       10.57        6.27      9.83 o 
  -7   1  13       38.80       36.56      8.82 o 
  -6   1  13      425.95      421.86     13.31 o 
  -5   1  13       41.52       45.51      6.31 o 
  -4   1  13        5.18        4.41      4.81 o 
  -3   1  13        6.92        1.14      4.61 o 
  -2   1  13      854.77      831.38     16.95 o 
  -1   1  13      191.06      178.73      8.14 o 
   0   1  13      115.91      108.90      7.13 o 
   1   1  13       33.95       28.77      6.50 o 
   2   1  13        6.26        3.90      5.39 o 
   3   1  13       44.12       73.88      6.87 o 
   4   1  13       61.92       59.07      7.01 o 
   5   1  13        0.22        0.00      5.32 o 
   6   1  13       35.95       29.73      6.83 o 
   7   1  13       12.58       13.43      7.08 o 
   8   1  13      205.95      247.23     19.71 o 
  -8   2  13      491.33      507.00     22.55 o 
  -7   2  13      278.00      283.45     16.52 o 
  -6   2  13      264.14      247.49     10.51 o 
  -5   2  13       73.54       80.14      8.40 o 
  -4   2  13      105.71      120.49      7.46 o 
  -3   2  13        1.04        1.90      4.10 o 
  -2   2  13      889.10      874.81     15.55 o 
  -1   2  13      576.22      567.22     12.19 o 
   0   2  13      171.10      174.16      7.21 o 
   1   2  13       55.10       55.42      6.11 o 
   2   2  13      217.97      199.41      8.93 o 
   3   2  13      198.07      213.20      9.30 o 
   4   2  13      171.32      172.65      9.28 o 
   5   2  13       39.78       36.02      6.69 o 
   6   2  13        4.24        0.63      6.26 o 
   7   2  13      271.10      265.52     13.09 o 
   8   2  13       27.87       22.67      9.89 o 
  -8   3  13        1.93        3.50      8.93 o 
  -7   3  13       88.06       98.80     11.89 o 
  -6   3  13      412.63      386.67     14.45 o 
  -5   3  13        0.79        0.97      4.60 o 
  -4   3  13        0.10        0.00      4.33 o 
  -3   3  13      115.65      119.80      7.23 o 
  -2   3  13      845.23      827.97     15.29 o 
  -1   3  13       23.75       22.03      6.19 o 
   0   3  13      289.59      254.88      7.75 o 
   1   3  13      730.52      735.26     14.19 o 
   2   3  13      196.94      210.73      9.21 o 
   3   3  13       29.28       26.43      6.03 o 
   4   3  13       87.85       85.86     11.41 o 
   5   3  13       71.17       58.94      7.33 o 
   6   3  13      464.15      513.50     14.89 o 
   7   3  13        3.71        1.25      7.45 o 
   8   3  13        2.44        4.75      8.57 o 
  -8   4  13       99.60      109.08     13.57 o 
  -7   4  13       76.95       64.94     11.06 o 
  -6   4  13       64.27       67.31      8.93 o 
  -5   4  13       13.32       10.18      5.62 o 
  -4   4  13       19.23       18.79      5.20 o 
  -3   4  13       45.54       39.64      5.59 o 
  -2   4  13      185.56      190.54      8.10 o 
  -1   4  13        1.09        1.55      3.94 o 
   0   4  13      764.28      724.11     14.27 o 
   1   4  13      154.00      164.72      8.56 o 
   2   4  13      405.41      429.30     11.01 o 
   3   4  13       92.60       71.84      7.13 o 
   4   4  13       18.71        5.48      5.41 o 
   5   4  13      116.32      105.04     10.36 o 
   6   4  13      302.44      287.63     11.69 o 
   7   4  13        5.71        0.61      7.41 o 
   8   4  13       22.89       31.88     10.89 o 
  -7   5  13       64.81       55.81      9.99 o 
  -6   5  13      255.65      273.38     12.90 o 
  -5   5  13       59.23       36.61      7.64 o 
  -4   5  13       77.23       76.65      6.82 o 
  -3   5  13      106.43      114.28     10.57 o 
  -2   5  13       28.89       23.59      5.86 o 
  -1   5  13      440.46      417.18     11.03 o 
   0   5  13      286.21      269.34      8.95 o 
   1   5  13        0.00        0.69      4.17 o 
   2   5  13      309.16      263.23     15.90 o 
   3   5  13       11.09       11.73      5.03 o 
   4   5  13       24.91       14.93      5.43 o 
   5   5  13      100.10      112.94     15.85 o 
   6   5  13        6.40        2.41      6.38 o 
   7   5  13       83.15       71.12     11.82 o 
  -7   6  13        0.25        4.90      7.52 o 
  -6   6  13      262.35      261.37     15.23 o 
  -5   6  13      443.77      439.31     15.28 o 
  -4   6  13      342.10      334.16     11.92 o 
  -3   6  13       85.31       89.28      8.93 o 
  -2   6  13      210.22      215.43      8.66 o 
  -1   6  13      201.99      213.19      8.62 o 
   0   6  13      225.08      208.81      8.70 o 
   1   6  13      214.81      224.05      8.88 o 
   2   6  13      212.17      188.34     10.61 o 
   3   6  13       26.71       18.84      5.42 o 
   4   6  13       25.39       38.46      5.94 o 
   5   6  13       91.23       82.76      7.58 o 
   6   6  13       38.70       18.90      8.33 o 
   7   6  13        1.17        1.42      9.14 o 
  -7   7  13       57.45       52.82      9.70 o 
  -6   7  13      210.29      228.95     12.98 o 
  -5   7  13       55.69       56.80      9.00 o 
  -4   7  13      100.82      107.26      8.83 o 
  -3   7  13      167.44      162.32      9.48 o 
  -2   7  13      334.98      344.61     10.63 o 
  -1   7  13        3.06        2.22      4.46 o 
   0   7  13       25.08       24.26      9.70 o 
   1   7  13       27.50       29.09      5.51 o 
   2   7  13        8.60        5.99      4.87 o 
   3   7  13        6.83        0.00      4.47 o 
   4   7  13       59.16       67.16      6.85 o 
   5   7  13        2.89        2.51      5.22 o 
   6   7  13       16.60        5.41      7.77 o 
   7   7  13      342.53      385.48     19.12 o 
  -6   8  13      123.88      131.02     11.66 o 
  -5   8  13      142.13      150.33     11.95 o 
  -4   8  13      388.59      395.38     14.97 o 
  -3   8  13       48.24       52.51      7.32 o 
  -2   8  13      182.55      194.15      9.07 o 
  -1   8  13      136.96      128.80      8.18 o 
   0   8  13      420.68      420.16     15.61 o 
   1   8  13      868.31      868.61     15.60 o 
   2   8  13      162.60      176.23      8.74 o 
   3   8  13        6.27        2.01      4.87 o 
   4   8  13       58.29       51.00      7.27 o 
   5   8  13       26.99       39.37      7.61 o 
   6   8  13        0.88        2.21      7.24 o 
  -6   9  13        2.67        0.00      7.67 o 
  -5   9  13       11.28        5.67      7.56 o 
  -4   9  13       74.30       64.42      9.19 o 
  -3   9  13       48.75       35.35      7.31 o 
  -2   9  13       24.13       25.47      6.75 o 
  -1   9  13      135.05      153.60      8.99 o 
   0   9  13       11.77        3.71      5.05 o 
   1   9  13       94.36       87.77      7.62 o 
   2   9  13      206.05      212.38      9.63 o 
   3   9  13        3.93        1.14      5.15 o 
   4   9  13        1.90        0.00      6.04 o 
   5   9  13        4.11        4.16      7.21 o 
   6   9  13        2.18        9.18      7.97 o 
  -5  10  13       10.30        4.10      7.64 o 
  -4  10  13      228.11      235.76     13.22 o 
  -3  10  13       27.45       12.82      6.83 o 
  -2  10  13       67.34       73.28      8.35 o 
  -1  10  13       16.09       10.07      6.29 o 
   0  10  13       59.17       78.28     10.12 o 
   1  10  13        2.25        4.45      5.31 o 
   2  10  13        8.18       12.37      5.63 o 
   3  10  13        4.30        1.10      5.42 o 
   4  10  13       38.26       55.35      8.53 o 
   5  10  13       23.73       11.24      8.56 o 
  -4  11  13       35.70       43.21      9.95 o 
  -3  11  13        0.35        5.46      7.20 o 
  -2  11  13        7.02        3.15      6.44 o 
  -1  11  13       29.97       20.73      6.96 o 
   0  11  13        0.07        0.52      5.74 o 
   1  11  13      134.84      143.04      9.21 o 
   2  11  13      233.99      235.05     10.36 o 
   3  11  13       95.41      121.33     10.32 o 
   4  11  13        7.38        2.29      6.85 o 
  -3  12  13       74.06       68.09     10.54 o 
  -2  12  13       13.34        8.06      6.99 o 
  -1  12  13        0.46        0.52      6.06 o 
   0  12  13      362.63      382.29     18.54 o 
   1  12  13       20.53       23.05      7.36 o 
   2  12  13       14.52       15.13      6.69 o 
  -6   0  14      561.33      568.91     25.14 o 
  -4   0  14      443.59      418.76     20.18 o 
  -2   0  14     1988.36     1916.69     79.66 o 
   0   0  14      204.42      201.53     22.17 o 
   2   0  14      247.20      194.90     15.71 o 
   4   0  14       61.61       89.70     13.45 o 
   6   0  14      193.61      212.51     17.96 o 
  -7   1  14       84.84       76.50     15.66 o 
  -6   1  14       68.55       96.19      9.78 o 
  -5   1  14        5.42        5.11      5.99 o 
  -4   1  14      162.16      165.00     10.14 o 
  -3   1  14       78.94       90.35     10.07 o 
  -2   1  14      565.52      557.41     16.12 o 
  -1   1  14      310.45      300.19     12.05 o 
   0   1  14        6.72        3.67      5.26 o 
   1   1  14       78.22       73.25      8.11 o 
   2   1  14      226.73      223.20     11.24 o 
   3   1  14      110.02      121.79     15.90 o 
   4   1  14        1.76        7.46      6.13 o 
   5   1  14        0.00        2.08      6.52 o 
   6   1  14      165.33      179.13     12.47 o 
   7   1  14      200.85      226.48     14.74 o 
  -7   2  14      139.55      163.22     18.31 o 
  -6   2  14        0.34        7.27      6.99 o 
  -5   2  14        4.59        8.32      6.06 o 
  -4   2  14      296.57      294.88     11.03 o 
  -3   2  14       13.48       11.57      6.52 o 
  -2   2  14      149.23      141.04      9.91 o 
  -1   2  14       97.88      123.80      9.39 o 
   0   2  14      102.10       99.99      8.86 o 
   1   2  14        0.88        5.38      5.52 o 
   2   2  14       20.63       16.46      6.66 o 
   3   2  14       18.50        3.88      6.11 o 
   4   2  14        0.48        1.09      5.99 o 
   5   2  14      187.82      195.18     12.17 o 
   6   2  14        1.28        8.01      7.50 o 
   7   2  14      417.33      522.97     21.02 o 
  -7   3  14      119.01      117.20     16.63 o 
  -6   3  14        9.76        5.40      8.88 o 
  -5   3  14       17.05       11.20      5.57 o 
  -4   3  14      111.82      116.40     11.97 o 
  -3   3  14        0.04        0.00      4.53 o 
  -2   3  14        0.01        0.00      4.19 o 
  -1   3  14      314.05      314.17      9.78 o 
   0   3  14      145.26      149.45      8.64 o 
   1   3  14       22.04        5.80      5.11 o 
   2   3  14      173.35      156.46      9.05 o 
   3   3  14      144.66      156.98      9.92 o 
   4   3  14       10.30        6.52      5.61 o 
   5   3  14       87.86       88.87      8.96 o 
   6   3  14        3.99        3.90      6.26 o 
   7   3  14      114.61      171.53     16.29 o 
  -7   4  14       41.42       28.88     10.31 o 
  -6   4  14        0.01        2.29      6.63 o 
  -5   4  14       48.10       49.63     11.81 o 
  -4   4  14        6.40        1.45      4.90 o 
  -3   4  14        0.48        0.63      4.58 o 
  -2   4  14        0.00        0.35      4.43 o 
  -1   4  14        5.99        7.66      4.81 o 
   0   4  14      259.01      253.69      9.08 o 
   1   4  14        6.28        2.89      4.13 o 
   2   4  14       42.68       31.94      6.31 o 
   3   4  14      128.14      141.07      9.19 o 
   4   4  14        3.96        1.54      5.95 o 
   5   4  14       55.72       38.87     10.32 o 
   6   4  14       42.40       47.99      7.87 o 
   7   4  14       27.86       23.30      9.44 o 
  -7   5  14        6.37        4.91      8.12 o 
  -6   5  14       51.99       30.36      8.50 o 
  -5   5  14       77.99       92.72      9.76 o 
  -4   5  14        6.44        2.82      4.99 o 
  -3   5  14      126.80      134.69     10.45 o 
  -2   5  14      199.14      189.68      8.61 o 
  -1   5  14      260.16      248.80      9.21 o 
   0   5  14      665.66      632.24     13.98 o 
   1   5  14       33.11       28.85      5.54 o 
   2   5  14       74.89       90.82      8.17 o 
   3   5  14       71.62       51.10      7.27 o 
   4   5  14        0.87        0.92      5.92 o 
   5   5  14       11.40        3.23      6.25 o 
   6   5  14       86.21      104.17      9.90 o 
   7   5  14        3.74        2.36      9.95 o 
  -6   6  14      212.55      227.78     13.21 o 
  -5   6  14       11.28       12.04      7.36 o 
  -4   6  14       26.37       29.67      7.07 o 
  -3   6  14      165.04      184.91      9.12 o 
  -2   6  14        0.74        1.42      4.52 o 
  -1   6  14        0.33        2.03      4.53 o 
   0   6  14       17.13       23.42      8.71 o 
   1   6  14       53.78       41.76      7.76 o 
   2   6  14      647.05      618.41     14.32 o 
   3   6  14      159.47      178.23      8.91 o 
   4   6  14       24.38       18.76      6.51 o 
   5   6  14       18.43       19.37      8.09 o 
   6   6  14      114.53      126.63     11.83 o 
  -6   7  14       18.30       15.57      8.66 o 
  -5   7  14       44.23       60.00      9.99 o 
  -4   7  14       28.88       22.18      7.53 o 
  -3   7  14       16.40        8.45      6.31 o 
  -2   7  14        0.01        5.54      5.37 o 
  -1   7  14       63.84       66.13      8.01 o 
   0   7  14        2.00        1.35      4.70 o 
   1   7  14      204.73      206.84      9.36 o 
   2   7  14      119.30      127.60      8.47 o 
   3   7  14       59.62       57.12      7.12 o 
   4   7  14        5.87        1.38      5.62 o 
   5   7  14      128.42      154.36     12.88 o 
   6   7  14       12.31        6.00     10.02 o 
  -5   8  14        2.29        0.00      6.92 o 
  -4   8  14      168.34      189.47     15.15 o 
  -3   8  14       11.26        3.99      6.43 o 
  -2   8  14       34.01       28.70      9.07 o 
  -1   8  14       33.99       38.43      5.85 o 
   0   8  14        1.61        0.98      4.94 o 
   1   8  14      500.84      457.34     19.91 o 
   2   8  14       36.20       38.19      6.87 o 
   3   8  14       12.62        6.29      5.50 o 
   4   8  14       47.33       48.67      7.08 o 
   5   8  14        0.01        2.57      7.53 o 
  -5   9  14        2.22        0.97      7.24 o 
  -4   9  14       91.40       78.81      9.95 o 
  -3   9  14       48.83       46.60      8.05 o 
  -2   9  14       14.19        5.88      6.55 o 
  -1   9  14      111.51      120.03      9.18 o 
   0   9  14      165.18      204.44      9.62 o 
   1   9  14        4.65        3.15      5.38 o 
   2   9  14      100.63      134.41      9.26 o 
   3   9  14       13.06        7.49      5.91 o 
   4   9  14       18.64       17.11      7.30 o 
   5   9  14        5.40        1.58      7.92 o 
  -4  10  14       68.61      103.34     13.58 o 
  -3  10  14        2.99        6.10      6.48 o 
  -2  10  14        0.08        0.00      6.38 o 
  -1  10  14       92.67      108.92     18.15 o 
   0  10  14       53.55       71.99      7.65 o 
   1  10  14       27.72       16.19      6.48 o 
   2  10  14       49.79       37.49      7.04 o 
   3  10  14        0.93        0.00      5.51 o 
   4  10  14       67.34       72.15      9.38 o 
  -2  11  14        9.95        5.45      7.19 o 
  -1  11  14      105.87      117.53     10.02 o 
   0  11  14        0.95        5.48      6.47 o 
   1  11  14       33.60       39.71      7.15 o 
   2  11  14       28.40       23.79      6.42 o 
  -7   0  15       26.91        8.30     16.30 o 
  -5   0  15      162.04      194.91     19.45 o 
  -3   0  15      195.23      182.23     15.53 o 
  -1   0  15      193.31      198.64     15.88 o 
   1   0  15       18.43       38.60     10.00 o 
   3   0  15       32.90       21.57     10.58 o 
   5   0  15      179.87      232.84     20.31 o 
  -7   1  15        4.96        8.58     16.02 o 
  -6   1  15        2.21        1.79      8.01 o 
  -5   1  15      322.64      346.21     13.97 o 
  -4   1  15      397.62      377.03     14.30 o 
  -3   1  15       26.82       17.49      7.01 o 
  -2   1  15      346.89      341.05     13.56 o 
  -1   1  15       48.38       55.39      7.86 o 
   0   1  15      464.98      468.89     15.50 o 
   1   1  15       10.73       11.60      6.31 o 
   2   1  15      147.63      170.31     13.57 o 
   3   1  15        5.94        5.60      6.50 o 
   4   1  15       18.52        1.10      6.87 o 
   5   1  15       26.38       16.88      8.14 o 
   6   1  15        2.66        1.64      7.78 o 
  -6   2  15      107.27      135.35     11.12 o 
  -5   2  15        3.69        0.66      6.91 o 
  -4   2  15      338.36      318.35     13.49 o 
  -3   2  15      266.20      248.95     11.99 o 
  -2   2  15      285.84      241.05     11.89 o 
  -1   2  15        6.55        0.00      6.07 o 
   0   2  15       69.11       64.56      9.33 o 
   1   2  15       12.30       10.58      6.27 o 
   2   2  15       48.77       54.66      7.91 o 
   3   2  15       24.25       31.02      7.67 o 
   4   2  15       22.81       24.95      8.00 o 
   5   2  15       70.29       90.64     10.27 o 
   6   2  15      120.28      145.94     12.32 o 
  -6   3  15      250.42      257.78     16.18 o 
  -5   3  15        0.30        2.20      6.42 o 
  -4   3  15       31.09       29.76      7.03 o 
  -3   3  15      130.69      139.81     12.10 o 
  -2   3  15       46.14       43.08      7.73 o 
  -1   3  15       14.69       13.78      6.69 o 
   0   3  15       85.63       97.59      9.95 o 
   1   3  15        7.67        1.00      5.62 o 
   2   3  15       23.28       24.43      7.19 o 
   3   3  15      239.71      233.40     12.03 o 
   4   3  15        9.73        5.27      7.01 o 
   5   3  15       35.40       33.59      8.88 o 
   6   3  15      226.18      287.56     14.45 o 
  -6   4  15        7.80        0.00      8.36 o 
  -5   4  15       87.57       98.00     16.81 o 
  -4   4  15        0.69        3.13      5.88 o 
  -3   4  15        0.72        0.00      5.62 o 
  -2   4  15      267.66      256.49      9.81 o 
  -1   4  15       92.08       99.12      8.34 o 
   0   4  15      111.98      110.83      8.54 o 
   1   4  15       15.19       15.16      5.90 o 
   2   4  15       59.16       63.16      8.92 o 
   3   4  15        6.66        2.95      5.81 o 
   4   4  15        1.73        0.00      5.68 o 
   5   4  15        1.68        1.71      6.44 o 
   6   4  15      279.05      278.44     18.04 o 
  -6   5  15       31.49       39.68     11.02 o 
  -5   5  15       64.07       63.88     14.11 o 
  -4   5  15       47.35       36.97     11.95 o 
  -3   5  15       17.81        6.57      5.35 o 
  -2   5  15      202.09      201.25      9.25 o 
  -1   5  15      334.95      340.69     12.72 o 
   0   5  15      413.12      411.58     12.26 o 
   1   5  15        1.28        2.97      5.32 o 
   2   5  15       29.35       39.78      7.05 o 
   3   5  15       33.62       38.27      7.25 o 
   4   5  15       85.10      112.28      9.47 o 
   5   5  15       51.54       27.33      8.67 o 
   6   5  15        2.12        8.00      8.24 o 
  -5   6  15       92.04      128.20     10.83 o 
  -4   6  15        2.01        6.34      6.48 o 
  -3   6  15       62.20       49.11      7.33 o 
  -2   6  15       67.51       81.62      7.59 o 
  -1   6  15       32.16       24.37      6.11 o 
   0   6  15        0.71        1.57      4.84 o 
   1   6  15      123.56      108.46      8.91 o 
   2   6  15       68.00       53.48      7.78 o 
   3   6  15        0.31        0.66      6.09 o 
   4   6  15        6.31        3.28      6.28 o 
   5   6  15       86.89      112.20     10.03 o 
  -5   7  15       97.76       97.86     15.41 o 
  -4   7  15       11.66        2.64      7.44 o 
  -3   7  15        2.59        2.95      6.38 o 
  -2   7  15       93.99      106.95      8.66 o 
  -1   7  15      159.01      143.72      9.07 o 
   0   7  15      100.38      136.56     11.64 o 
   1   7  15      712.69      698.82     19.25 o 
   2   7  15      242.81      253.85     11.38 o 
   3   7  15        0.85        3.07      6.11 o 
   4   7  15      139.65      146.62     10.67 o 
   5   7  15        1.22        0.14      6.71 o 
  -4   8  15        4.84        1.52      7.18 o 
  -3   8  15        0.05        0.00      6.10 o 
  -2   8  15        0.33        0.19      6.20 o 
  -1   8  15        2.15        0.00      5.56 o 
   0   8  15       31.50       26.84      6.61 o 
   1   8  15       11.76        3.69      5.73 o 
   2   8  15      326.03      353.26     13.38 o 
   3   8  15      424.52      419.19     13.08 o 
   4   8  15       11.04        3.33      7.28 o 
  -3   9  15       27.94       18.30      7.55 o 
  -2   9  15       21.90       28.48      7.48 o 
  -1   9  15      151.25      145.92     10.58 o 
   0   9  15       12.44       14.00      8.62 o 
   1   9  15      173.13      193.04     10.05 o 
   2   9  15        6.77        2.83      5.82 o 
   3   9  15        3.07        8.23      6.66 o 
  -2  10  15       91.90      112.94     10.15 o 
  -1  10  15      176.63      194.31     11.84 o 
   0  10  15       85.41       88.86      9.74 o 
   1  10  15        2.19        3.08      5.99 o 
   2  10  15      122.96      122.78      9.54 o 
  -6   0  16       47.31       30.61     17.73 o 
  -4   0  16       90.42       98.66     14.56 o 
  -2   0  16       30.50       27.90     10.42 o 
   0   0  16      105.56      122.71     14.33 o 
   2   0  16      558.92      672.58     27.83 o 
   4   0  16        2.31        8.36     11.04 o 
  -6   1  16       22.26        9.83     11.13 o 
  -5   1  16       55.48       80.90     15.06 o 
  -4   1  16      382.28      355.95     14.53 o 
  -3   1  16      402.69      400.91     18.63 o 
  -2   1  16       73.58       53.73     12.10 o 
  -1   1  16      142.00      142.43     11.09 o 
   0   1  16       63.42       72.52     12.34 o 
   1   1  16       60.62       61.05      8.98 o 
   2   1  16        5.18        2.58      6.72 o 
   3   1  16        6.83        6.78      7.15 o 
   4   1  16       29.37       28.75      8.26 o 
   5   1  16        7.87        7.43      7.79 o 
  -5   2  16       30.73       26.37      8.82 o 
  -4   2  16      141.61      167.63     12.00 o 
  -3   2  16       75.71       76.95      9.21 o 
  -2   2  16        2.74        1.96      6.23 o 
  -1   2  16      209.53      204.15     12.05 o 
   0   2  16        0.41        2.66      6.14 o 
   1   2  16        0.02        0.00      6.11 o 
   2   2  16       95.74       87.05      9.88 o 
   3   2  16        0.00        0.14      6.83 o 
   4   2  16       21.51        3.13      7.54 o 
   5   2  16       23.05       19.31      8.88 o 
  -5   3  16      103.30      130.29     32.89 o 
  -4   3  16       45.03       26.56      7.96 o 
  -3   3  16      193.05      212.99     12.26 o 
  -2   3  16       97.47       74.75      9.43 o 
  -1   3  16       70.13       86.11      9.66 o 
   0   3  16      151.25      157.30     11.58 o 
   1   3  16        0.03        1.76      6.39 o 
   2   3  16        3.28        0.00      6.29 o 
   3   3  16       58.71       61.38     16.18 o 
   4   3  16       22.55       18.14      8.20 o 
   5   3  16       30.99       53.44      9.60 o 
  -5   4  16        0.11        0.00     10.21 o 
  -4   4  16        9.27        2.04      6.92 o 
  -3   4  16        0.02        2.18      5.99 o 
  -2   4  16       34.69       18.46      7.60 o 
  -1   4  16        1.63        3.24      6.79 o 
   0   4  16       17.92       14.83      7.19 o 
   1   4  16       61.52       63.35      9.35 o 
   2   4  16        0.00        0.00      6.43 o 
   3   4  16      103.27      131.05     11.56 o 
   4   4  16       19.99       27.08      8.64 o 
   5   4  16       17.71       11.53      8.46 o 
  -5   5  16       94.18       92.37     12.94 o 
  -4   5  16        6.22        0.18      7.75 o 
  -3   5  16        4.42        3.39      6.74 o 
  -2   5  16       44.65       40.63      8.71 o 
  -1   5  16      130.85      153.44     11.57 o 
   0   5  16       49.39       36.83      8.42 o 
   1   5  16      205.74      219.79     10.69 o 
   2   5  16       12.77        5.57      7.32 o 
   3   5  16       19.19       15.11      8.19 o 
   4   5  16       52.44       62.92     10.02 o 
  -4   6  16        5.82       14.18      8.44 o 
  -3   6  16       52.89       45.17      7.36 o 
  -2   6  16       54.89       61.93      9.66 o 
  -1   6  16      240.94      231.19     11.64 o 
   0   6  16       83.78       98.88     11.23 o 
   1   6  16       83.62       59.62      7.90 o 
   2   6  16       81.41       99.88      9.37 o 
   3   6  16        1.74        0.00      5.98 o 
   4   6  16      144.76      161.79     11.17 o 
  -3   7  16        7.57        2.61      7.14 o 
  -2   7  16      136.32      129.62     10.90 o 
  -1   7  16        3.28        8.55      6.19 o 
   0   7  16      112.16      166.71     13.05 o 
   1   7  16      353.80      343.51     13.16 o 
   2   7  16       15.19        1.61      5.71 o 
   3   7  16      195.46      241.05     12.32 o 
  -2   8  16      255.23      265.80     12.36 o 
  -1   8  16       98.34      100.09     12.21 o 
   0   8  16        0.58        3.58      5.74 o 
   1   8  16       84.89       59.10      8.59 o 
   2   8  16        0.02        3.91      6.66 o 
   0   9  16      358.42      359.28     13.09 o 
  -3   0  17        0.61        3.72      9.73 o 
  -1   0  17        0.02        0.00      9.76 o 
   1   0  17      153.66      161.54     17.55 o 
   3   0  17        7.31        0.00     10.15 o 
  -4   1  17       39.53       22.57      8.22 o 
  -3   1  17      140.33      141.66     11.55 o 
  -2   1  17       18.08       13.61      7.34 o 
  -1   1  17        0.13        2.57      6.78 o 
   0   1  17        0.49        0.00      6.76 o 
   1   1  17       38.08       42.29      8.93 o 
   2   1  17       75.58       75.38     10.20 o 
   3   1  17        1.51        0.00      6.91 o 
   4   1  17       49.38       50.57      9.89 o 
  -4   2  17       54.12       42.21      8.82 o 
  -3   2  17       61.02       59.42      9.29 o 
  -2   2  17        0.36        0.00      6.93 o 
  -1   2  17        8.74        2.53      7.14 o 
   0   2  17      269.75      281.01     21.22 o 
   1   2  17        1.64       13.36      7.41 o 
   2   2  17       26.40       12.48      7.86 o 
   3   2  17      174.77      178.72     13.36 o 
   4   2  17        2.95        8.37      7.78 o 
  -4   3  17       72.67       65.71     10.13 o 
  -3   3  17        1.52        0.00      6.84 o 
  -2   3  17      471.00      525.65     17.78 o 
  -1   3  17        3.43        2.42      6.49 o 
   0   3  17      118.11      113.13     10.88 o 
   1   3  17       18.36        6.58      6.84 o 
   2   3  17        5.47       12.82      7.72 o 
   3   3  17        0.07        0.00      7.41 o 
   4   3  17        8.26        3.29      8.46 o 
  -3   4  17       67.39       70.49     11.40 o 
  -2   4  17      330.48      305.34     14.19 o 
  -1   4  17        0.61        0.00      6.79 o 
   0   4  17       28.74       14.52      8.05 o 
   1   4  17        0.04        0.00      6.46 o 
   2   4  17       41.63       56.77      9.38 o 
   3   4  17       48.59       43.92      9.70 o 
  -3   5  17        2.44        4.55      7.45 o 
  -2   5  17        7.37        3.88      7.45 o 
  -1   5  17      411.63      402.62     26.26 o 
   0   5  17       17.12       18.77      7.78 o 
   1   5  17       54.27       38.73     12.51 o 
   2   5  17      103.01      103.00     14.95 o 
   3   5  17        6.80        1.94      7.87 o 
  -2   6  17      162.95      179.67     13.47 o 
  -1   6  17       35.82       26.42      8.91 o 
   0   6  17      147.49      162.13     12.60 o 
   1   6  17        6.99        0.84      7.88 o 
   2   6  17        9.83        3.48      7.42 o 
   0   7  17       90.95       79.59     10.32 o 
  -2   0  18        2.67        8.70     11.34 o 
   0   0  18       16.17        9.73     11.68 o 
   2   0  18        3.45        2.62     10.86 o 
  -2   1  18        3.38        4.92      7.38 o 
  -1   1  18      197.43      234.07     13.75 o 
   0   1  18      133.80      148.04     17.18 o 
   1   1  18       43.06       46.66      9.98 o 
   2   1  18       88.19       91.09     13.50 o 
  -2   2  18       23.52       12.71      8.40 o 
  -1   2  18      197.34      204.49     13.63 o 
   0   2  18       28.67       26.24      8.70 o 
   1   2  18        0.08        0.00      7.22 o 
   2   2  18       57.10       37.49      9.78 o 
  -1   3  18        9.46        0.00      7.80 o 
   0   3  18      151.20      167.95     12.80 o 
   1   3  18        0.08        0.47      7.43 o 
   0   4  18        3.37        1.88      8.07 o
